# Supplementary material for: Comparative Evaluation of Sucrosomial Iron and Iron Oxide Nanoparticles as Oral Supplements in Iron Deficiency Anemia in Piglets
Source: Int J Mol Sci. 2021 Sep 14;22(18):9930. doi: 10.3390/ijms22189930 (PMC8466487; doi:10.3390/ijms22189930)
Supplement: Supplementary file 1 [file ijms-22-09930-s001.zip]

Archive with 21 entries (21 files):
- sup_tables/cluster_analysis.xlsx
- sup_tables/cluster_heatmap.png
- sup_tables/dada2.SampleDataDADA2Stats.qzv
- sup_tables/dendrogram_mother.png
- sup_tables/diff_abund_significant.xlsx
- sup_tables/diversity_statistics.xlsx
- sup_tables/for_divnet_vsearch_dada2.FeatureDataTaxonomy.qzv
- sup_tables/metadata_enhanced.tsv
- sup_tables/mother____shannon__mother.png
- sup_tables/mother____simpson__mother.png
- sup_tables/mother_diff_abund.xlsx
- sup_tables/muscleDextran_diff_abund.xlsx
- sup_tables/pcoa_mother.png
- sup_tables/primary_input.qzv
- sup_tables/qc_raw_data.zip
- sup_tables/rarefaction_curve.png
- sup_tables/sepp_dada2.FeatureDataSequence.qzv
- sup_tables/sepp_dada2.FeatureTableFrequency.qzv
- sup_tables/taxonomic_feature_tables.zip
- sup_tables/test_cluster_taxons.xlsx
- Supplementary-MaterialsRRS-sub.pdf
