# Supplementary material for: Comparative Evaluation of Sucrosomial Iron and Iron Oxide Nanoparticles as Oral Supplements in Iron Deficiency Anemia in Piglets
Source: Int J Mol Sci. 2021 Sep 14;22(18):9930. doi: 10.3390/ijms22189930 (PMC8466487; doi:10.3390/ijms22189930)
Supplement: Supplementary file 1 [file ijms-22-09930-s001.zip › sup_tables/cluster_analysis.xlsx]

## Sheet: permanova
PERMANOVA
Df	SumsOfSqs	MeanSqs	F.Model	R2	Pr(>F)
1	25.7559	25.7559	81.4108	0.724226	0.001
31	9.80747	0.31637		0.275774
32	35.5634			1
permdisp
Df	Sum Sq	Mean Sq	F value	Pr(>F)
1	0.17248	0.17248	1.39611	0.246362
31	3.82986	0.123544

## Sheet: ASV
Row.names	baseMean	log2FoldChange	lfcSE	stat	pvalue	padj	Kingdom	Phylum	Class	Order	Family	Genus	Species	Consensus	A1	A2	A3	A4	A5	B1	B2	B3	B4	B6	C2	C3	C4	C5	C6	D1	D2	D3	D4	D5	D6	E1	E2	E3	E5	F1	F3	F4	F6	G1	G3	G5	G6
CTAAGAATATTCCGCAATGGACGAAAGTCTGACGGAGCGACGCCGCGTGGATGAAGAAGGCCGGAAGGTTGTAAAGTTCTTTTAAGCATGAAGAAGGATTATTGCAGGAAATGGCAGTAAAGTGACGGTAGTGCTTGAATAAGAGGCGGCTAATTACGTGCCAGCAGCCGCGGTAACACGTAAGCCTCGAGCGTTGTTCGGAATTATTGGGCGTAAAGGGCATGTAGGCGGAATTGCAAGCTTGATGTGAAAGGCAGGGGCTTAACTCCTGGATTGCGTTGAGAACTGCATAACTAGAGTAACTGAGGGGCAGCCGGAATTCCAGGTGTAGGGGTGAAATCTGTAGATATCTGGAAGAACACCAATGGCGAAGGCAGGCTACCAGCAGATTACTGACGC…	395.633	-6.62551	1.12889	-5.86904	4.38336e-09	5.55591e-07	d__Bacteria	Spirochaetota	Spirochaetia	Spirochaetales	Spirochaetaceae	Treponema		1.0	1245	0	13	21	0	65	0	0	0	43	2068	2166	9	0	7	0	0	818	59	0	33	823	1606	33	0	36	2	0	175	513	16	72	0
CTAAGAATATTCCGCAATGGAGGAAACTCTGACGGAGCAACGCCGCGTGGACGATGAAGGCCGGAAGGTTGTAAAGTCCTTTTATAATTGAGGAATAAGCGGGACAGGGAATGGTTCCGCGGTGACTGTAGATTATGAATAAGCACCGGCTAATTACGTGCCAGCAGCCGCGGTAACACGTAAGGTGCGAGCGTTATTCGGAATTATTGGGCGTAAAGGGCACGCAGGCGGCTTTGCAAGCTTGGTGTGAAATCTCAGGGCTCAACCCTGAAACTGCATTGAGAACTGCATGGCTAGAGTTAGTGAGGGGAAACCGGAATTCCAGGTGTAGGGGTGAAATCTGTAGATATCTGGAAGAACACCAATGGCGAAGGCAGGTTTCCAGCACATAACTGACGC…	50.5694	-5.12656	0.923922	-5.54869	2.87816e-08	2.91845e-06	d__Bacteria	Spirochaetota	Spirochaetia	Spirochaetales	Spirochaetaceae	Treponema		1.0	183	7	2	2	100	155	0	5	0	22	280	236	3	0	3	0	0	55	0	3	30	81	68	2	0	69	0	0	2	357	0	19	1
CTAAGAATATTCCGCAATGGGGGAAACCCTGACGGAGCGACGCCGCGTGGATGATGAAGGCCGGAAGGTTGTAAAGTCCTTTTGGGCGCAAAGAATAAGTACGCGAGGAAATGCGCGTGCGGTGACGGTAGCGCCTGAATAAGCAACGGCTAATTACGTGCCAGCAGCCGCGGTAACACGTAAGTTGCGAGCGTTGTTCGGAATTATTGGGCGTAAAGGGCATGTAGGCGGTCGTGCAAGCTTGGTGTGAAATCCCGGGGCTTAACTCCGGGACTGCGTTGAGAACTGCACGGCTAGAGTAACTGAGGGGCAGCCGGAATTCCAGGTGTAGGGGTGAAATCTGTAGATATCTGGAAGAACACCAATGGCGAAGGCAGGCTGCCAGCAGATTACTGACGC…	68.7585	-4.30862	1.39473	-3.08921	0.00200688	0.0146402	d__Bacteria	Spirochaetota	Spirochaetia	Spirochaetales	Spirochaetaceae	Treponema	uncultured_bacterium	0.6	123	0	0	0	179	530	0	37	0	5	217	175	0	4	5	0	0	114	0	0	5	10	122	0	90	42	0	0	0	280	0	3	0
CTAAGAATATTCCGCAATGGGGGGAACCCTGACGGAGCGACGCCGCGTGGGCGAGGAAGGCCGGAAGGTTGTAAAGCCCTTTTGCGCGCGAGGAATAAGGGGAGGAGGGAATGCCTTCCCGGTGACTGTAGCGCGCGAATAAGCGCCGGCTAATTACGTGCCAGCAGCCGCGGTAACACGTAAGGCGCGAGCGTTGTTCGGAATCATTGGGCGTAAAGGGCGTGTAGGCGGCCCTGCAAGCCTGGCGTGAAATCCCGGGGCCCAACCCCGGAACCGCGCTGGGAACTGCTGGGCTTGAGCCGCTGTGGCGCAGCCGGAATTCCAGGTGTAGGGGTGAAATCTGTAGATATCTGGAAGAACACCGATGGCGAAGGCAGGCTGCGAGCGGACGGCTGACGC…	10.4016	3.82056	1.48262	2.5769	0.00996918	0.0492161	d__Bacteria	Spirochaetota	Spirochaetia	Spirochaetales	Spirochaetaceae	Treponema	uncultured_bacterium	0.9	0	2	0	0	550	0	11	0	0	65	0	0	12	0	0	0	4	0	48	0	106	2435	0	40	2	3130	20	0	0	0	113	0	4
CTAAGAATCTTCCACAATGGACGGAAGTCTGATGGAGCGACGCCGCGTGGACGATGAAGGCCGTGAGGTTGTAAAGTCCTTTTCGGGAGGGGGAATAACCCGGGGAGGGAATGCCCCGGGGATGACGTGAATCCCGGAATAAGCCCCGGCTAACTACGTGCCAGCAGCCGCGGTAATACGTAGGGGGCGAGCGTTGTTCGGAATCATTGGGCGTAAAGGGTGCGCAGGTGGCCCGACAAGTCTGGCGTTAAAGTGCGGGGCTCAACTCCGTGATGCGCTGGAAACTGTCTGGCTTGAGTACAGCAGGGGGCGTCGGAATTCCAGGTGTAGGGGTGAAATCTGTAGATATCTGGAAGAACACCGGTGGCGAAGGCGGACGCCTGGGCATGTACTGACACT…	33.415	-3.40786	1.02791	-3.31534	0.000915313	0.00786548	d__Bacteria	Spirochaetota	Spirochaetia	Spirochaetales	Spirochaetaceae	Sphaerochaeta	uncultured_bacterium	0.7	61	33	1	0	0	248	0	0	0	128	85	58	2	0	66	0	0	106	14	20	125	11	21	0	11	5	0	0	11	171	30	13	4
TAAGGAATTTTCGGCAATGGGGGCAACCCTGACCGAGCAACGCCGCGTGAGTGATGAAGGTCTTCGGATCGTAAAACTCTGTTGTAAAGGAAGAATGTCATATATAGGAAATGATATATGAGTGACGGTACTTTACTAGAAAGTCACGGCTTACTACGTGCCAGCAGCCGCGGTAATACGTAGGTGGCAAGCGTTATCCGGATTTATTGGGCGTAAAGGGTGCGCAGGCGGTCTGTTAAGTTTGGTGTGAAAGCGTGGGGCTCAACCCCATACAGCATCGAATACTGGCAGACTAGAGTGCAGAAGAGGGTAATGGAACTCCATGTGTAGCGGTAAAATGCGTAGATATATGGAAGAACACCAGCGGCGAAGGCGGTTACCTGGTCTGTAACTGACGCT…	21.7908	-3.13881	1.18979	-2.63811	0.00833692	0.0424806	d__Bacteria	Firmicutes	Bacilli	Erysipelotrichales	Erysipelotrichaceae	uncultured	uncultured_bacterium	0.9	30	9	0	0	0	89	0	0	1	29	22	112	1	0	31	0	0	85	32	0	38	0	36	16	0	0	42	0	19	42	1	0	45
TAGGGAATATTGCACAATGGAGGAAACTCTGATGCAGCCATGCCGCGTGTGTGAAGAAGGCCTTCGGGTTGTAAAGCACTTTCGGAGGGGAGGAAAAAAATGACGTTACCCTCAGAAGAAGCACCGGCTAACTCCGTGCCAGCAGCCGCGGTAATACGGAGGGTGCAAGCGTTAATCGGAATAACTGGGCGTAAAGGGCATGCAGGCGGTTCATCAAGTAGGATGTGAAATCCCCGGGCTCAACCTGGGAACAGCATACTAAACTGGTGGACTAGAGTATTGCAGGGGGAGACGGAATTCCAGGTGTAGCGGTGGAATGCGTAGATATCTGGAAGAACACCAAAGGCGAAGGCAGTCTCCTGGGCAAATACTGACGCTCATATGCGAAAGCGTGGGTAG…	354.982	-10.8723	1.48326	-7.33004	2.3008e-13	7.77669e-11	d__Bacteria	Proteobacteria	Gammaproteobacteria	Enterobacterales	Succinivibrionaceae	Succinivibrio	uncultured_bacterium	0.8	0	0	0	0	0	3991	0	0	0	4	0	0	0	4	7	0	2	1348	7	0	0	223	467	0	0	1591	0	0	0	526	0	0	0
TAGGGAATATTGCGCAATGGGGGAAACCCTGACGCAGCAACGCCGCGTGGAGGATGACACTTTTCGGAGCGTAAACTCCTTTTCTTAGGGAAGAATTCTGACGGTACCTAAGGAATAAGCACCGGCTAACTCCGTGCCAGCAGCCGCGGTAATACGGAGGGTGCAAGCGTTACTCGGAATCACTGGGCGTAAAGGGCGCGTAGGCGGATTATCAAGTCTCTTGTGAAATCTAATGGCTTAACCATTAAACTGCTTGGGAAACTGATAGTCTAGAGTGAGGGAGAGGCAGATGGAATTGGTGGTGTAGGGGTAAAATCCGTAGATATCACCAAGAATACCCATTGCGAAGGCGATCTGCTGGAACTCAACTGACGCTAAGGCGCGAAAGCGTGGGGAGCA…	76.2799	6.27269	1.24624	5.0333	4.82118e-07	3.11212e-05	d__Bacteria	Campylobacterota	Campylobacteria	Campylobacterales	Campylobacteraceae	Campylobacter	Campylobacter_jejuni	0.6	1	2	0	105	87	0	3	5	822	24	5	2	4	219	740	9973	102	1	0	75	32	0	1	2	140	0	0	241	0	1	22	0	0
TAGGGAATCTTCCACAATGGACGCAAGTCTGATGGAGCAACGCCGCGTGAGTGAAGAAGGCTTTCGGATCGTAAAGCTCTGTTGTTGGTGAAGAAGGATAGAGGTAGTAACTGGCCTTTATTTGACGGTAATCAACCAGAAAGTCACGGCTAACTACGTGCCAGCAGCCGCGGTAATACGTAGGTGGCAAGCGTTGTCCGGATTTATTGGGCGTAAAGCGAGCGCAGGCGGAAAAATAAGTCTAATGTGAAAGCCCTCGGCTTAACCGAGGAACTGCATCGGAAACTGTTTTTCTTGAGTGCAGAAGAGGAGAGTGGAACTCCATGTGTAGCGGTGGAATGCGTAGATATATGGAAGAACACCAGTGGCGAAGGCGGCTCTCTGGTCTGCAACTGACGC…	12.0738	6.24773	1.7884	3.49347	0.000476793	0.00498421	d__Bacteria	Firmicutes	Bacilli	Lactobacillales	Lactobacillaceae	Lactobacillus		0.9	0	0	7	72	0	0	5	0	70	0	0	0	21	3	0	31	28	0	0	0	0	0	0	0	0	0	22	0	9	0	0	0	17
TAGGGAATCTTCCACAATGGACGCAAGTCTGATGGAGCAACGCCGCGTGAGTGAAGAAGGTTTTCGGATCGTAAAGCTCTGTTGTTGGTGAAGAAGGATAGAGGTAGTAACTGGCCTTTATTTGACGGTAATCAACCAGAAAGTCACGGCTAACTACGTGCCAGCAGCCGCGGTAATACGTAGGTGGCAAGCGTTGTCCGGATTTATTGGGCGTAAAGCGAGCGCAGGCGGAAAAATAAGTCTAATGTGAAAGCCCTCGGCTTAACCGAGGAACTGCATCGGAAACTGTTTTTCTTGAGTGCAGAAGAGGAGAGTGGAACTCCATGTGTAGCGGTGGAATGCGTAGATATATGGAAGAACACCAGTGGCGAAGGCGGCTCTCTGGTCTGCAACTGACGC…	505.303	4.25236	1.11941	3.79875	0.000145429	0.0023375	d__Bacteria	Firmicutes	Bacilli	Lactobacillales	Lactobacillaceae	Lactobacillus		0.9	0	0	305	3301	328	5	98	68	2733	173	0	220	442	81	7	929	1193	36	62	34	62	34	0	0	92	0	1211	50	673	33	14	9	573
TAGGGAATCTTCCACAATGGACGCAAGTCTGATGGAGCAACGCCGCGTGAGTGAAGAGGGTTTTCGGATCGTAAAGCTCTGTTGTTGGTGAAGAAGGATAGAGGTAGTAACTGGCCTTTATTTGACGGTAATCAACCAGAAAGTCACGGCTAACTACGTGCCAGCAGCCGCGGTAATACGTAGGTGGCAAGCGTTGTCCGGATTTATTGGGCGTAAAGCGAGCGCAGGCGGAAAAATAAGTCTAATGTGAAAGCCCTCGGCTTAACCGAGGAACTGCATCGGAAACTGTTTTTCTTGAGTGCAGAAGAGGAGAGTGGAACTCCATGTGTAGCGGTGGAATGCGTAGATATATGGAAGAACACCAGTGGCGAAGGCGGCTCTCTGGTCTGCAACTGACGC…	149.992	4.09935	1.09414	3.74664	0.000179219	0.00270814	d__Bacteria	Firmicutes	Bacilli	Lactobacillales	Lactobacillaceae	Lactobacillus		0.9	0	0	72	182	50	4	17	22	717	40	0	78	379	50	3	261	451	0	48	14	19	9	0	0	28	3	717	11	27	23	3	3	136
TAGGGAATCTTCCACAATGGGCGCAAGCCTGATGGAGCAACACCGCGTGAGTGAAGAAGGGTTTCGGCTCGTAAAGCTCTGTTGTTGGAGAAGAACGTGCGTGAGAGTAACTGTTCACGCAGTGACGGTATCCAACCAGAAAGTCACGGCTAACTACGTGCCAGCAGCCGCGGTAATACGTAGGTGGCAAGCGTTATCCGGATTTATTGGGCGTAAAGCGAGCGCAGGCGGTTGCTTAGGTCTGATGTGAAAGCCTTCGGCTTAACCGAAGAAGGGCATCGGAAACCGGGCGACTTGAGTGCAGAAGAGGACAGTGGAACTCCATGTGTAGCGGTGGAATGCGTAGATATATGGAAGAACACCAGTGGCGAAGGCGGCTGTCTGGTCTGCAACTGACGC…	175.542	4.01306	1.13977	3.52093	0.000430037	0.00469272	d__Bacteria	Firmicutes	Bacilli	Lactobacillales	Lactobacillaceae	Limosilactobacillus		0.8	0	0	184	589	49	4	3	28	288	48	0	11	0	5	27	1125	127	11	0	69	16	9	27	9	7	0	1754	31	162	10	5	8	33
TAGGGAATCTTCCACAATGGGCGCAAGCCTGATGGAGCAACACCGCGTGAGTGAAGAAGGGTTTCGGCTCGTAAAGCTCTGTTGTTGGAGAAGAACGTGCGTGAGAGTAACTGTTCACGCAGTGACGGTATCCAACCAGAAAGTCACGGCTAACTACGTGCCAGCAGCCGCGGTAATACGTAGGTGGCAAGCGTTATCCGGATTTATTGGGCGTAAAGTGAGCGCAGGCGGTTGCTTAGGTCTGATGTGAAAGCCTTCGGCTTAACCGAAGAAGTGCATCGGAAACCGGGCGACTTGAGTGCAGAAGAGGACAGTGGAACTCCATGTGTAGCGGTGGAATGCGTAGATATATGGAAGAACACCAGTGGCGAAGGCGGCTGTCTGGTCTGCAACTGACGC…	18.3178	3.96854	1.41119	2.8122	0.00492037	0.0285736	d__Bacteria	Firmicutes	Bacilli	Lactobacillales	Lactobacillaceae	Limosilactobacillus		0.8	0	12	32	184	18	0	0	0	226	32	0	0	0	3	0	27	0	0	2	13	13	0	67	0	0	0	55	77	0	17	9	0	3
TAGGGAATCTTCGGCAATGGGGGCAACCCTGACCGAGCAACGCCGCGTGAGTGAAGAAGGTTTTCGGATCGTAAAGCTCTGTTGTAAGAGAAGAACGGATGTGGGAGTGGAAAATCCATGTCGTGACGGTATCTTACCAGAAAGGGACGGCTAACTACGTGCCAGCAGCCGCGGTAATACGTAGGTCCCGAGCGTTGTCCGGATTTATTGGGCGTAAAGCGAGCGCAGGCGGTTTCATAAGTCTGAAGTTAAAGGCAGTGGCTTAACCATTGTACGCTTTGGAAACTGTGAGACTTGAGTGCAGAAGGGGAGAGTGGAATTCCATGTGTAGCGGTGAAATGCGTAGATATATGGAGGAACACCGGTGGCGAAAGCGGCTCTCTGGTCTGTAACTGACGC…	146.537	-3.38071	0.917205	-3.68588	0.000227913	0.00284274	d__Bacteria	Firmicutes	Bacilli	Lactobacillales	Streptococcaceae	Streptococcus		1.0	1218	4	19	4	209	188	2	3	69	5	1085	169	9	2	2	221	0	636	5	11	6	12	50	14	105	7	14	12	5	47	7	22	23
TAGGGAATTTTCGGCAATGGGGGAAACCCTGACCGAGCAACGCCGCGTGAACGACGAAGGCCTTAGGGTCGTAAAGTTCTGTTGCGAAGGAAGAACGCCGGAGGGAGGAAATGCCCTGCCGGGTGACGGTACTTCGCGAGAAAGCCACGGCTAACTACGTGCCAGCAGCCGCGGTAATACGTAGGTGGCGAGCGTTATCCGGAATCATTGGGCGTAAAGAGGGAGCAGGCGGCCGTGAGGGTCTGTGGTAAAAGACTGAAGCTCAACTTCAGTGAGCCATGGAAACCGGACGGCTGGAGTGCGGCAGAGGATCGTGGAATTCCATGTGTAGCGGTGAAATGCGTAGATATATGGAGGAACACCAGTGGCGAAGGCGACGGTCTGGGCCTGCACTGACGC…	185.09	3.33631	1.25917	2.64961	0.00805855	0.0415802	d__Bacteria	Firmicutes	Bacilli	Erysipelotrichales	Erysipelatoclostridiaceae	Sharpea		0.7	0	168	2	3	24	2	218	0	257	0	0	6	430	195	0	511	14	68	1068	2	0	72	3	170	336	0	3032	3	249	47	45	0	0
TAGGGAATTTTCGTCAATGGGGGGAACCCTGAACGAGCAATGCCGCGTGAGTGAGGAAGGTCTTCGGATCGTAAAGCTCTGTTGTAAGAGAAAAACGGCACTCATAGGGAATGATGAGTGAGTGATGGTATCTTACCAGAAAGTCACGGCTAACTACGTGCCAGCAGCCGCGGTAATACGTAGGTGGCGAGCGTTATCCGGAATGATTGGGCGTAAAGGGTGCGTAGGTGGCAGATCAAGTCTGGAGTAAAAGGTATGGGCTCAACCCGTACTGGCTCTGGAAACTGATCGGCTAGAGAACAGAAGAGGACGGCGGAACTCCATGTGTAGCGGTAAAATGCGTAGATATATGGAAGAACACCGGTGGCGAAGGCGGCCGTCTGGTCTGGATTCTGACAC…	5.08751	5.0059	1.72867	2.89581	0.00378176	0.023671	d__Bacteria	Firmicutes	Bacilli	Erysipelotrichales	Erysipelotrichaceae	Holdemanella	uncultured_bacterium	0.9	0	0	0	0	4	0	0	0	28	0	0	0	0	32	11	25	0	0	6	0	0	0	0	0	27	48	7	0	0	0	7	7	0
TAGGGAATTTTGCGCAATGGGCGAAAGCCTGACGCAGCAACGCCGCGTGAACGATGAAGCTCTTCGGAGTGTAAAGTTCTGTCAGTAGGGAAGAACAAATGACTGTACCTACAGAGGAAGCACCGGCTAACTCCGTGCCAGCAGCCGCGGTAATACGGGGGGTGCAAGCGTTGTCCGGAATCATTGGGCGTAAAGAGTTCGTAGGTGGTTTGTTAAGTCTGGTGTTAAATGCAGAGGCTCAACCTCTGTTCGGCACTGGATACTGGCAGACTTGAATGCGGTAGAGGTAAAGGGAATTCCTGGTGTAGCGGTGAAATGCATAGATATCAGGAGGAACATCGGTGGCGTAAGCGCTTTACTGGGCCGTAATTGACACTGAGGAACGAAAGCCAGGGTAGC…	7.44989	4.91228	1.75311	2.80204	0.005078	0.0290909	d__Bacteria	Cyanobacteria	Vampirivibrionia	Gastranaerophilales	Gastranaerophilales	Gastranaerophilales	uncultured_bacterium	0.7	0	26	0	0	0	0	0	81	0	91	0	0	23	0	0	0	0	0	74	1	231	1	0	1	0	201	0	0	0	0	15	0	0
TAGGGAGTTTTCGACAATGGGGGCAACCCTGATCGAGCAACGCCGCGTGTGTGATGAAGGTCTTCGGATTGTAAAGCACTTTTATAAGGGATAAATGGTATTGATAGTGGAAAGATTAATATTTGATAGTACCTTATGAATAAGTAACGACTAACTTCGTGCCAGCAGTCGCGGTAATACGAAGGTTACGAGCGTTATCCGGAATTATTGGGCGTAAAGAGTGAGCAGGCGGTTTATTAAGTTTGAAGTCAAATGGATAGGCTCAACCTATTCTCGCTTCAAAAACTGATAGACTAGAGTATGTGAGAGGTAAGTAGAACTCCATGTGTAGCGGTGAAATGCATAGATATATGGAAGAATACCAGTGGCGAAGGCGGCTTACCAGCACAAGACTGACGC…	15.3734	-3.37084	1.11088	-3.03438	0.00241029	0.0162936	d__Bacteria	Firmicutes	Bacilli	Erysipelotrichales	Erysipelatoclostridiaceae	UCG-004	uncultured_bacterium	0.8	23	8	0	0	0	28	0	14	0	2	53	55	11	0	0	0	0	40	51	0	0	12	7	6	2	90	0	0	0	40	3	3	48
TAGGGAGTTTTCGGCAATGGGCGAAAGCCTGACCGAGCAACGCCGCGTGAGTGATGAAGGTCTTCGGATCGTAAAGCTCTGTTACGAGGGAAAAACACGCCCGCGAGGAAATGCGCGGACGCCGATGGTACCTCGCCAGAAAGTGACGGCTAACTACGTGCCAGCAGCCGCGGTAATACGTAGGTCACGAGCGTTATCCGGAATTATTGGGCGTAAAGAGTGAGCAGGCGGCTTGGCAAGTCTGGGGTGAAAGAATGGGGCTCAACCCCATCCAGCCTTGGAAACTACCTGGCTAGAGTGCGCGAGAGGTTAACGGAACTCCATGTGTAGCGGTGAAATGCGTAGATATATGGAAGAACACCAGTGGCGAAGGCGGTTAACCAGCGCTGCACTGACGCT…	8.07094	-3.30287	0.993003	-3.32614	0.000880576	0.00769745	d__Bacteria	Firmicutes	Bacilli	Erysipelotrichales	Erysipelatoclostridiaceae	UCG-004	uncultured_bacterium	0.6	3	4	0	0	0	0	5	3	0	35	6	16	0	0	0	0	0	11	16	8	21	41	31	2	3	24	0	0	7	6	0	0	9
TAGGGAGTTTTCGGCAATGGGCGAAAGCCTGACCGAGCAACGCCGCGTGAGTGATGAAGGTCTTCGGATTGTAAAGCTCTGTTGCGAGGGGAAAACGCGTCCGGCAGGAAATGGCCGGGCGCTGATGGTACCTCGCCAGAAAGTGACGGCTAACTACGTGCCAGCAGCCGCGGTAATACGTAGGTCACGAGCGTTATCCGGAATTATTGGGCGTAAAGAGTGAGCAGGCGGCAAGGCAAGTCCGTGGTCAAATCATGGGGCTCAACCCCATCCAGCCTCGGAAACTACCTCGCTAGAGTGCGCGAGAGGTCAACGGAACTCCATGTGTAGCGGTGAAATGCGTAGATATATGGAAGAACACCGGTGGCGAAGGCGGTTGGCCAGCGCTGCACTGACGCT…	4.64404	-4.4106	1.29099	-3.41645	0.000634445	0.00622625	d__Bacteria	Firmicutes	Bacilli	Erysipelotrichales	Erysipelatoclostridiaceae	UCG-004	uncultured_bacterium	0.6	35	4	0	0	0	0	0	0	0	2	34	65	2	1	0	1	1	0	0	4	0	0	2	0	0	985	0	0	0	0	0	1	7
TCGAGAATCTTCCGCAATGCGCGAAAGCGTGACGGAGCAATGCCGCGTGTCGGATGAAGGCCTTCGGGTTGTAAACGACTGTCACTCGGGACGAAAAAAATGACGGTACCGAGGGAGGAAGCCACGGCTAACTACGTGCCAGCAGCCGCGGTAATACGTAGGTGGCGAGCGTTGTTCGGATTTATTGGGCGTAAAGGGTCTGTAGGAGGTTCGTTAAATTTGGGGTGAAATCCCGGAGCTCAACTCCGGAACTGCCTTGAAGACTGATGGACTAGAGTGTTGAAGAGGTAAGCGGAATACCAGGTGTAGCGGTGGAATGCGTAGATATCTGGTAGAACACCAAAAGCGAAGGCAGCTTACTGGGCAATAACTGACTCTGAGAGACGAAAGCGTGGGGAG…	18.2016	2.36085	0.819959	2.87923	0.00398642	0.0246477	d__Bacteria	Verrucomicrobiota	Lentisphaeria	Victivallales	Victivallaceae	Victivallaceae		0.6	0	13	74	0	53	4	90	56	0	99	0	4	3	9	13	0	7	7	11	63	106	5	0	15	27	7	2	97	69	10	1	20	6
TCGAGAATCTTCCGCAATGGGCGAAAGCCTGACGGAGCGATGCCGCGTGAGGGACGAAGGCCTTCGGGTCGTAAACCTCTGTCACCCGGGACGAAACCAATGACGGTACCGGGAGAGGAAGCCACGGCTAACTACGTGCCAGCAGCCGCGGTAACACGTAGGTGGCGAGCGTTATTCGGATTCACTGGGCGTAAAGGGTCCGCAGGGGGCCCTCCAAGCCCGCCGTGAAATCCCGGGGCTCAACCCCGGGCGTGCGGCGGGGACTGGCGGGCTGGAGTGCGCGATGGGCAGACGGAACACCAGGTGTAGCGGTGGAATGCGTGGATATCTGGTGGAACACCGATGGCGAAGGCGGTCTGCTGGCGCGTCACTGACCCTCAGGGACGAAAGCGTGGGTAG…	14.6054	2.97903	1.0836	2.7492	0.00597408	0.0327444	d__Bacteria	Verrucomicrobiota	Lentisphaeria	Oligosphaerales	Oligosphaeraceae	Z20	uncultured_bacterium	0.9	0	11	37	5	6	5	174	10	0	2	0	0	81	3	39	0	10	8	8	37	5	0	0	0	12	0	0	37	7	4	7	104	0
TCGAGAATCTTCCGCAATGGGCGAAAGCCTGACGGAGCGATGCCGCGTGAGGGACGAAGGCCTTCGGGTCGTAAACCTCTGTCACCCGGGACGAAGACAATGACGGTACCGGGAGAGGAAGCCACGGCTAACTACGTGCCAGCAGCCGCGGTAACACGTAGGTGGCGAGCGTTATTCGGATTCACTGGGCGTAAAGGGTCCGCAGGGGGCCCTCCAAGCCCGCCGTGAAATCCCGGGGCTCAACCCCGGGCGTGCGGCGGGGACTGGCGGGCTGGAGTGCGCGATGGGCAGACGGAACACCAGGTGTAGCGGTGGAATGCGTGGATATCTGGTGGAACACCGATGGCGAAGGCGGTCTGCTGGCGCGTCACTGACCCTCAGGGACGAAAGCGTGGGTAG…	60.2406	3.04691	0.96345	3.1625	0.00156422	0.0118367	d__Bacteria	Verrucomicrobiota	Lentisphaeria	Oligosphaerales	Oligosphaeraceae	Z20	uncultured_bacterium	0.9	0	37	97	19	35	15	326	91	0	26	0	3	310	27	924	0	25	31	34	127	58	0	0	5	39	4	0	97	32	13	13	285	14
TCGAGAATCTTGGGCAATGCGCGAAAGCGTGACCCAGCAATGCCGCGTGCATGATGAAGGCCCTCGGGTCGTAAAATGCTGTCTCCCGTGACGAATAATGACGGTAGCGGGGAAGGAAGCCACGGCTAACTACGTGCCAGCAGCCGCGGTAATACGTAGGTGGCGAGCGTTGTTCGGATTTATTGGGCGTAAAGGGTCTGTAGGAGGTTTGTTAAATACGAGGTGAAATCCGGGGGCTCAACTTCCGAATTGCCTTGTAGACTGATGAACTAGAGTACTGGAGAGGTAAGCGGAATACCAGGTGTAGCGGTGGAATGCGTAGATATCTGGTAGAACACCAATAGCGAAGGCAGCTTGCTGGACAGAAACTGACTCTGAAAGACGAAAGCATGGGGAGCA…	4.98904	3.38453	1.28865	2.62641	0.0086291	0.0437495	d__Bacteria	Verrucomicrobiota	Lentisphaeria	Victivallales	Victivallaceae	Victivallis	uncultured_bacterium	0.6	3	1	0	81	10	0	8	20	11	1	2	0	6	27	2	0	3	0	1	3	0	0	0	0	0	0	0	7	2	0	0	2	0
TCGAGAATTTTGGGCAATGGACGAAAGTCTGACCCAGCAATGCCGCGTGCGGGATGAAGGTCTTCGGATTGTAAACCGCTGTTGAGAGGGACGAAATATGACGGTACCTCTAGAGGAAGCCACGGCTAACTACGTGCCAGCAGCCGCGGTAATACGTAGGTGGCGAGCGTTGTTCGGATTTATTGGGCGTAAAGGGTCCGCAGGGGGTTGATTAAGTTTGACGTGAAATCCCGGAGCTTAACTCCGGAACTGCGTTGAAGACTGGTTGACTAGAGTGTTGGAGAGGTAATTGGAATTCCAGGTGTAGCGGTGGAATGCGTAGATATCTGGAAGAACATCGAGAGCGAAGGCAGATTACTGGACAACAACTGACCCTCAGGGACGAAAGCATGGGGAGCA…	11.4084	4.83713	1.43381	3.37362	0.000741865	0.00677703	d__Bacteria	Verrucomicrobiota	Lentisphaeria	Victivallales	vadinBE97	vadinBE97	uncultured_rumen	0.7	0	5	0	0	0	0	41	4	0	20	0	3	133	6	48	0	0	1	41	0	16	0	0	5	0	0	0	21	0	0	75	30	2
TCGAGGATCATTTGCAATGGGCGAAAGCCTGACAATGCGACGCTGCGTGGAGGATGAAGGCCTTCGGGTTGTAAACTCCTGTCATAAGGGAACAGGCGATGGGTGCTAATACCATCCAAAGTTGAGTGTACTTTAAGAGGAAGGGACGGCTAACTCTGTGCCAGCAGCCGCGGTAATACAGAGGTCCCTAGCGTTGTTCGGATTTACTGGGCGTAAAGGGCACGTAGGCGGTACGGCGTGTCGAGTGTGAAATCTCCGGGCTCAACCCGGAAAGTGCGCTCGAAACTACCATACTAGAGTACGGGAGAGGGAATCGGAATATAGGGTGTAGCGGTGAAATGCGTTGATATCCTATAGAACACCGGAGGCGAAGGCGGATTCCTGGAACGTAACTGACGC…	20.0952	5.27275	1.70335	3.09553	0.00196463	0.0146402	d__Bacteria	Verrucomicrobiota	Kiritimatiellae	WCHB1-41	WCHB1-41	WCHB1-41		1.0	0	290	1	1	0	0	0	14	0	43	0	6	0	0	232	0	0	0	84	8	165	0	0	0	0	0	20	0	10	0	0	398	0
TCGAGGATCATTTGCAATGGGCGAAAGCCTGACAATGCGACGCTGCGTGGAGGATGAAGGCCTTCGGGTTGTAAACTCCTGTCATGGGGGAACAGGCGAGGGGACCCAATACGTCCCTTAGTTGAGTGTACCCCAAGAGGAAGGGACGGCTAACTCTGTGCCAGCAGCCGCGGTAATACAGAGGTCCCTAGCGTTGTTCGGATTTACTGGGCGTAAAGGGCGCGTAGGCGGCAGGGCGTGTCAAGTGTGAAATCTCCGGGCTCAACCCGGAAAGTGCGCTTGAAACTACCTTGCTCGAGTATGGGAGAGGGAATCGGAATATAGGGTGTAGCGGTGAAATGCGTTGATATCCTATAGAACACCGGAGGCGAAGGCGGATTCCTTGAACATCACTGACGC…	19.9478	-4.3532	1.41414	-3.07835	0.00208153	0.0149693	d__Bacteria	Verrucomicrobiota	Kiritimatiellae	WCHB1-41	WCHB1-41	WCHB1-41	uncultured_rumen	0.8	29	10	0	4	0	14	0	0	0	35	78	358	0	0	25	0	0	74	17	0	56	0	0	7	0	5	0	0	0	9	0	0	0
TCGGGAATATTGGGCAATGGAGGAAACTCTGACCCAGCAATACCGCGTGAGCGATGAAGGTAATTTTATTGTAAAGCTCTTTTCTCAGTCAAGAATAAATGACTAGCTGAGGAATAAGCCCCGGCTAACTACGTGCCAGCAGCCGCGGTAATACGTAGGGGGCGAGCGTTGTCCGGAATTACTGGGCGTAAAGGGTGTGTAGGCGGTTTGATAAGTTAGAAGTGTAATACCCAGGGCTTAACTCGGGTGCTGCTTCTAAAACTGTCAGACTTGAGTGCAGGAGAGGTAAGTGGAATTCCTAGTGTAGCGGTGGAATGCGTAGATATTAGGAGGAACATCAGTGGCGAAGGCGACTTACTGGACTGTAACTGACGCTGAGGCACGAAAGCGTGGGTAGCA…	7.42435	3.52837	1.30956	2.69432	0.0070533	0.0370573	d__Bacteria	Firmicutes	Clostridia	Clostridia_vadinBB60_group	Clostridia_vadinBB60_group	Clostridia_vadinBB60_group	uncultured_bacterium	0.9	0	18	10	0	0	0	25	19	0	7	0	0	22	11	9	0	0	4	10	104	19	0	0	2	0	0	0	0	82	2	0	53	0
TGAGGAATATTGGTCAATGGACGAGAGTCTGAACCAGCCAAGTAGCGTGAAGGAAGACTGCCCTATGGGTTGTAAACTTCTTTTATAAGGGAATAAAGTTCACCACGTGTGGTGTTTTGTATGTACCTTATGAATAAGGATCGGCTAACTCCGTGCCAGCAGCCGCGGTAATACGGAGGATCCGAGCGTTATCCGGATTTATTGGGTTTAAAGGGAGCGTAGGCGGCAGGTTAAGTCAGTTGTGAAAGTTTGCGGCTCAACCGTAAAATTGCAGTTGATACTGGCCTGCTTGAGTGCGGCAGAGGCAGGCGGAATTTGTGGTGTAGCGGTGAAATGCTTAGATATCACGAAGAACTCCGATTGCGAAGGCAGCTTGCTGGAGCGTAACTGACGCTGATG…	10.3824	-3.75192	1.43507	-2.61444	0.00893728	0.0446424	d__Bacteria	Bacteroidota	Bacteroidia	Bacteroidales	Bacteroidaceae	Bacteroides	uncultured_bacterium	0.9	7	10	0	0	0	61	12	3	0	0	7	7	34	0	0	0	0	12	0	0	0	59	0	0	0	70	0	0	7	31	0	0	0
TGAGGAATATTGGTCAATGGACGAGAGTCTGAACCAGCCAAGTAGCGTGAAGGATGAAGGTCCTACGGATTGTAAACTTCTTTTATAAGGGAATAAACCCTCCCACGTGTGGGAGCTTGTATGTACCTTATGAATAAGCATCGGCTAACTCCGTGCCAGCAGCCGCGGTAATACGGAGGATGCGAGCGTTATCCGGATTTATTGGGTTTAAAGGGAGCGCAGACGGGTCGTTAAGTCAGCTGTGAAAGTTTGGGGCTCAACCTTAAAATTGCAGTTGATACTGGCGTCCTTGAGTGCGGTTGAGGTGTGCGGAATTCGTGGTGTAGCGGTGAAATGCTTAGATATCACGAAGAACTCCGATTGCGAAGGCAGCACACTAAGCCGTAACTGACGTTCATG…	81.8508	6.8097	1.66616	4.08707	4.36847e-05	0.00103015	d__Bacteria	Bacteroidota	Bacteroidia	Bacteroidales	Bacteroidaceae	Bacteroides	uncultured_bacterium	0.6	1	3	74	2186	1	23	0	0	283	0	0	0	0	42	0	16	0	0	7	0	0	0	0	0	25	0	35	245	0	0	10793	38	60
TGAGGAATATTGGTCAATGGACGCAAGTCTGAACCAGCCATGCCGCGTGCAGGAAGACGGCTCTATGAGTTGTAAACTGCTTTTGTACGAGGGTAAACTCACCTACGTGTAGGTGACTGAAAGTATCGTACGAATAAGGATCGGCTAACTCCGTGCCAGCAGCCGCGGTAATACGGAGGATTCAAGCGTTATCCGGATTTATTGGGTTTAAAGGGTGCGTAGGCGGTTTGATAAGTTAGAGGTGAAATCCCGGGGCTTAACTCCGGAACTGCCTCTAATACTGTTAGACTAGAGAGTAGTTGCGGTAGGCGGAATGTATGGTGTAGCGGTGAAATGCTTAGAGATCATACAGAACACCGATTGCGAAGGCAGCTTACCAAACTATATCTGACGTTGAGG…	709.426	3.47718	1.23863	2.80728	0.0049962	0.0287849	d__Bacteria	Bacteroidota	Bacteroidia	Bacteroidales	Rikenellaceae	Alistipes		1.0	0	293	1047	5	0	340	63	692	11176	3	0	10	1716	7176	1266	481	170	710	570	613	0	1	0	886	11	0	60	13989	0	25	688	548	1
TGAGGAATATTGGTCAATGGACGCAAGTCTGAACCAGCCATGCCGCGTGCAGGAAGACGGCTCTATGAGTTGTAAACTGCTTTTGTACTAGGGTAAACGCTTCTACGTGTAGGAGCCTGAAAGTATAGTACGAATAAGGATCGGCTAACTCCGTGCCAGCAGCCGCGGTAATACGGAGGATCCAAGCGTTATCCGGATTTATTGGGTTTAAAGGGTGCGTAGGCGGTTTGATAAGTTAGAGGTGAAATACCGGGGCTCAACTCCGGAACTGCCTCTAATACTGTTGAACTAGAGAGTAGTTGCGGTAGGCGGAATGTATGGTGTAGCGGTGAAATGCTTAGAGATCATACAGAACACCGATTGCGAAGGCAGCTTACCAAACTATATCTGACGTTGAGG…	57.644	8.52028	1.61987	5.25986	1.44164e-07	1.04416e-05	d__Bacteria	Bacteroidota	Bacteroidia	Bacteroidales	Rikenellaceae	Alistipes		1.0	0	0	91	467	5	0	6	12	1413	0	0	0	1	82	230	26	4	0	0	169	0	0	0	0	3	0	0	1971	0	0	0	7	3
TGAGGAATATTGGTCAATGGACGCAAGTCTGAACCAGCCATGCCGCGTGCAGGAAGACGGTTCTATGAGTTGTAAACTGCTTTTGTACGAGGGTAAACTCACCTACGTGTAGGTGACTGAAAGTATCGTACGAATAAGGATCGGCTAACTCCGTGCCAGCAGCCGCGGTAATACGGAGGATTCAAGCGTTATCCGGATTTATTGGGTTTAAAGGGTGCGTAGGCGGTTTGATAAGTTAGAGGTGAAATCCCGGGGCTTAACTCCGGAACTGCCTCTAATACTGTTAGACTAGAGAGTAGTTGCGGTAGGCGGAATGTATGGTGTAGCGGTGAAATGCTTAGAGATCATACAGAACACCGATTGCGAAGGCAGCTTACCAAACTATATCTGACGTTGAGG…	17.5968	5.28503	1.46519	3.60707	0.000309675	0.00360932	d__Bacteria	Bacteroidota	Bacteroidia	Bacteroidales	Rikenellaceae	Alistipes		1.0	0	8	30	0	0	0	0	10	301	0	0	0	38	155	34	14	5	22	18	23	0	0	0	27	0	0	0	370	0	0	13	15	0
TGAGGAATATTGGTCAATGGACGCAAGTCTGAACCAGCCATGCCGCGTGCAGGATGACGGCTCTATGAGTTGTAAACTGCTTTTGTACGAGGGTAAACCCGGATACGTGTATCCGGCTGAAAGTATCGTACGAATAAGGATCGGCTAACTCCGTGCCAGCAGCCGCGGTAATACGGAGGATTCAAGCGTTATCCGGATTTATTGGGTTTAAAGGGTGCGTAGGCGGTTTGATAAGTTAGAGGTGAAATACCGGTGCTTAACACCGGAACTGCCTCTAATACTGTTGAGCTAGAGAGTAGTTGCGGTAGGCGGAATGTATGGTGTAGCGGTGAAATGCTTAGAGATCATACAGAACACCGATTGCGAAGGCAGCTTACCAAACTATATCTGACGTTGAGG…	15.6195	2.56993	0.991771	2.59125	0.0095628	0.0475327	d__Bacteria	Bacteroidota	Bacteroidia	Bacteroidales	Rikenellaceae	Alistipes		1.0	5	5	19	4	9	15	0	25	53	8	3	0	19	23	34	13	0	0	5	39	2	0	0	4	35	2	0	130	18	0	63	15	0
TGAGGAATATTGGTCAATGGACGGAAGTCTGAACCAGCCAAGTAGCGTGCAGGAAGACGGCCCTATGGGTTGTAAACTGCTTTTATGTGGGAATAAAGTGAGGGACGTGTCCCTTTTTGTAGGTACCACATGAATAAGGACCGGCTAATTCCGTGCCAGCAGCCGCGGTAATACGGAAGGTCCGGGCGTTATCCGGATTTATTGGGTTTAAAGGGAGCGTAGGCCGTCTTTTAAGCGTGTTGTGAAATACTGTCGCTCAACGACAGAGGTGCAGCGCGAACTGGGAGACTTGAGTGCGCGGAATGCAGGCGGAATTCGTCGTGTAGCGGTGAAATGCTTAGATATGACGAAGAACTCCGATTGCGAAGGCAGCTTGCAGTAGCGTAACTGACGCTGAAG…	8.72359	-3.81649	1.29057	-2.95722	0.00310428	0.0202959	d__Bacteria	Bacteroidota	Bacteroidia	Bacteroidales	Prevotellaceae	uncultured	uncultured_bacterium	0.9	0	0	0	0	17	3	11	3	0	0	0	0	0	0	0	0	1	77	0	0	0	34	10	0	6	26	4	4	2	25	0	0	7
TGAGGAATATTGGTCAATGGACGGAAGTCTGAACCAGCCAAGTAGCGTGCAGGACGACGGCCCTATGGGTTGTAAACTGCTTTTATGTGGGAATAAAGTCAGGGACGTGTCCCTGTTTGCATGTACCACAGGAATAAGGACCGGCTAATTCCGTGCCAGCAGCCGCGGTAATACGGAAGGTCCGGGCGTTATCCGGATTTATTGGGTTTAAAGGGAGCGTAGGCCGGAGGGTAAGCGTGTTGTGAAATGCAGTTGCTCAACATCTGCACTGCAGCGCGAACTGTTCTCCTTGAGTGCGCAGGAAGTAGGCGGAATTCGTCGTGTAGCGGTGAAATGCTTAGATATGACGAAGAACTCCGATTGGGAAGCCAGCTTACTGTAGCGCCACTGACGCTGATG…	105.385	-4.91447	1.54782	-3.1751	0.00149784	0.0114196	d__Bacteria	Bacteroidota	Bacteroidia	Bacteroidales	Prevotellaceae	Prevotella	uncultured_bacterium	0.9	13	0	0	0	360	124	0	0	0	0	0	6	0	2	7	0	0	876	18	0	0	246	29	2	0	800	0	0	2	307	2	0	8
TGAGGAATATTGGTCAATGGACGGAAGTCTGAACCAGCCAAGTAGCGTGCAGGATGACGGCCCTATGGGTTGTAAACTGCTTTTATGTGGGAATAAAGTCAGGGACGTGTCCCTGTTTGCATGTACCACAGGAATAAGGACCGGCTAATTCCGTGCCAGCAGCCGCGGTAATACGGAAGGTCCGGGCGTTATCCGGATTTATTGGGTTTAAAGGGAGCGTAGGCCGGAGGGTAAGCGTGTTGTGAAATGCAGTTGCTCAACATCTGCACTGCAGCGCGAACTGTTCTCCTTGAGTGCGCAGGAAGTAGGCGGAATTCGTCGTGTAGCGGTGAAATGCTTAGATATGACGAAGAACTCCGATTGGGAAGCCAGCTTACTGTAGCGCCACTGACGCTGATG…	249.607	-4.20741	1.22257	-3.44144	0.00057862	0.00580912	d__Bacteria	Bacteroidota	Bacteroidia	Bacteroidales	Prevotellaceae	Prevotella	uncultured_bacterium	1.0	179	0	1	8	1194	273	12	9	0	3	98	303	2	0	12	0	15	1346	30	0	7	930	240	2	44	1600	0	0	0	548	0	5	18
TGAGGAATATTGGTCAATGGACGGAAGTCTGAACCAGCCAAGTAGCGTGCAGGATGACGGCCCTATGGGTTGTAAACTGCTTTTATGTGGGAATAAAGTGAGGGACGTGTCCCTTTTTGTAGGTACCACATGAATAAGGACCGGCTAATTCCGTGCCAGCAGCCGCGGTAATACGGAAGGTCCGGGCGTTATCCGGATTTATTGGGTTTAAAGGGAGCGTAGGCCGTCTTTTAAGCGTGTTGTGAAATACTGTCGCTCAACGACAGAGGTGCAGCGCGAACTGGGAGACTTGAGTGCGCGGAATGCAGGCGGAATTCGTCGTGTAGCGGTGAAATGCTTAGATATGACGAAGAACTCCGATTGCGAAGGCAGCTTGCAGTAGCGTAACTGACGCTGAAG…	28.5985	-3.51661	1.27044	-2.76803	0.00563957	0.0312488	d__Bacteria	Bacteroidota	Bacteroidia	Bacteroidales	Prevotellaceae	uncultured	uncultured_bacterium	0.9	0	0	10	0	62	15	20	0	0	0	0	18	0	21	4	0	6	238	6	0	0	146	22	0	31	77	6	0	0	66	0	21	21
TGAGGAATATTGGTCAATGGACGGAAGTCTGAACCAGCCAAGTCGCGTGAAGGATGAAGGTTCTATGGATTGTAAACTTCTTTTATTCGAGGGTAAAGTGAGGTACGTGTACCTTATTGCAAGTATCGAATGAATAAGCATCGGCTAACTCCGTGCCAGCAGCCGCGGTAATACGGAGGATGCGAGCGTTATCCGGATTTATTGGGTTTAAAGGGTGCGTAGGCGGATTATTAAGTCAGCGGTGAAAGCGTGTGGCTCAACCATACAGTTGCCGTTGATACTGGTAGTCTTGAGTGTAAACGAGGTAGGCGGAATGTGATGTGTAGCGGTGAAATGCTTAGATATGTCACAGAACCCCGATTGCGAAGGCAGCTTACCAGGATACGACTGACGCTGAGG…	11.6502	-5.87261	1.28375	-4.57457	4.77194e-06	0.000179213	d__Bacteria	Bacteroidota	Bacteroidia	Bacteroidales	Bacteroidales_RF16_group	Bacteroidales_RF16_group	uncultured_bacterium	0.8	24	10	0	0	0	9	0	0	0	12	47	12	0	0	0	0	0	0	4	0	6	35	72	0	0	0	0	0	2	34	0	0	0
TGAGGAATATTGGTCAATGGACGTAAGTCTGAACCAGCCAAGTCGCGTGAGGGAAGACTGCCCTATGGGTTGTAAACCTCTTTTATAAGGGAAGAATAAGTTCTACGTGTAGAATGATGCCTGTACCTTATGAATAAGCATCGGCTAACTCCGTGCCAGCAGCCGCGGTAATACGGAGGATGCGAGCGTTATCCGGATTTATTGGGTTTAAAGGGTGCGTAGGCGGTTTATTAAGTTAGTGGTTAAATATTTGAGCTAAACTCAATTGTGCCATTAATACTGGTAAACTGGAGTACAGACGAGGTAGGCGGAATAAGTTAAGTAGCGGTGAAATGCATAGATATAACTTAGAACTCCGATAGCGAAGGCAGCTTACCAGACTGTAACTGACGCTGATGC…	51.2796	2.45899	0.803453	3.06053	0.00220949	0.0154436	d__Bacteria	Bacteroidota	Bacteroidia	Bacteroidales	Marinifilaceae	Odoribacter		1.0	10	13	74	38	15	1	33	119	102	11	9	1	104	259	34	0	65	23	36	167	8	0	0	28	93	10	8	246	8	56	14	28	118
TGAGGAATATTGGTCAATGGCCGAGAGGCTGAACCAGCCAAGTAGCGTGCAGGACGACGGCCCTACGGGTTGTAAACTGCTTTTGCGGGAGGATAAAGTGCACTACGTGTAGTGCTTTGCAGGTATCCCGTGAATAAGGACCGGCTAATTCCGTGCCAGCAGCCGCGGTAATACGGAAGGTCCGGGCGTTATCCGGATTTATTGGGTTTAAAGGGAGCGCAGGCGGAGGTGCAAGCGTGCCGTGAAAGCGCGGGGCTCAACCCCGTACAGCGGCGCGAACTGCTCCCCTTGGTTGCGGGAAGGGAAGGCGGAACTCGTGGTGTAGCGGTGAAATGCATAGATATCACGAAGAACTCCGATCGCGAAGGCAGCCTTCCGGCCCGTCAACGACGCTCATGC…	5.03269	-3.26886	1.19222	-2.74182	0.00611004	0.0331314	d__Bacteria	Bacteroidota	Bacteroidia	Bacteroidales	Prevotellaceae	Prevotellaceae_UCG-001		1.0	6	20	0	0	5	0	0	0	0	22	14	3	0	0	0	0	0	1	6	0	18	12	18	0	0	642	1	0	0	64	0	7	0
TGAGGAATATTGGTCAATGGCCGAGAGGCTGAACCAGCCAAGTAGCGTGCAGGACGACGGCCCTACGGGTTGTAAACTGCTTTTGCGGGAGGATAAAGTGCGCCACGCGTGGCGCTTTGCAGGTATCCCGTGAATAAGGACCGGCTAATTCCGTGCCAGCAGCCGCGGTAATACGGAAGGTCCGGGCGTTATCCGGATTTATTGGGTTTAAAGGGAGCGCAGGCGGAGGTGCAAGCGTGCCGTGAAAGCGCGGGGCTCAACCCCGTACAGCGGCGCGAACTGCTCCCCTTGGTTGCGGGAAGGGAAGGCGGAACTCGTGGTGTAGCGGTGAAATGCATAGATATCACGAAGAACTCCGATCGCGAAGGCAGCCTTCCGGCCCGTCAACGACGCTCATGC…	59.5383	-4.0804	1.24754	-3.27074	0.00107266	0.00898903	d__Bacteria	Bacteroidota	Bacteroidia	Bacteroidales	Prevotellaceae	Prevotellaceae_UCG-001		1.0	23	100	0	0	53	0	0	7	0	191	18	4	2	0	9	0	0	1	21	0	163	581	35	15	2	700	0	0	0	138	0	30	7
TGAGGAATATTGGTCAATGGCCGGAAGGCTGAACCAGCCAAGTCGCGTGAGGGAAGACTGCCCTATGGGTTGTAAACCTCTTTTATTCGGGAAGAATAAGTTTCACGCGTGGAACGATGCCTGTACCGAATGAATAAGCATCGGCTAACTCCGTGCCAGCAGCCGCGGTAATACGGAGGATGCGAGCGTTATCCGGATTTATTGGGTTTAAAGGGTGCGTAGGCGGTTGATTAAGTTAGTGGTAAAATGTCATGGCTAAACCTTGGCCAGCCATTAATACTGGTCAGCTTGAGTACAGACGAGGTAGGCGGAATAAGTTAAGTAGCGGTGAAATGCTTAGATATAACTTAGAACTCCGATAGCGAAGGCAGCTTACCAGACTGTGACTGACGCTGAAGC…	34.3186	3.60761	1.32582	2.72105	0.0065075	0.0349132	d__Bacteria	Bacteroidota	Bacteroidia	Bacteroidales	Marinifilaceae	Odoribacter	uncultured_bacterium	0.8	3	12	0	22	0	0	444	0	15	29	3	0	0	116	35	85	50	16	105	0	31	2	0	0	0	0	0	78	1	1	4	48	0
TGAGGAATATTGGTCAATGGCCGGAAGGCTGAACCAGCCAAGTCGCGTGAGGGAAGACTGCCCTATGGGTTGTAAACCTCTTTTATTCGGGAAGAATAAGTTTCACGCGTGGAACGATGCCTGTACCGAATGAATAAGCATCGGCTAACTCCGTGCCAGCAGCCGCGGTAATACGGAGGATGCGAGCGTTATCCGGATTTATTGGGTTTAAAGGGTGCGTAGGCGGTTGATTAAGTTAGTGGTAAAATGTCATGGCTAAACCTTGGCCAGCCATTAATACTGGTCAGCTTGAGTACAGACGAGGTAGGCGGAATAAGTTAAGTAGCGGTGAAATGCTTAGATATAACTTAGAACTCCGATAGCGAAGGCAGCTTACCAGGCTGTGACTGACGCTGAAGC…	15.0584	5.9277	1.75068	3.38594	0.000709347	0.00663266	d__Bacteria	Bacteroidota	Bacteroidia	Bacteroidales	Marinifilaceae	Odoribacter	uncultured_bacterium	0.8	0	26	0	0	0	2	127	26	154	0	0	0	4	250	0	0	0	0	81	0	0	0	0	0	15	0	0	5	0	0	2	0	11
TGAGGAATATTGGTCAATGGCCGTAAGGCTGAACCAGCCAAGTAGCGTGAAGGATGACCGCCCTATGGGTTGTAAACTTCTTTTATAAAGGAATAAAGTCACCTACGTGTAGGTGTTTGTATGTACTTTATGAATAAGCATCGGCTAACTCCGTGCCAGCAGCCGCGGTAATACGGAGGATGCGAGCGTTATCCGGATTTATTGGGTTTAAAGGGAGCGCAGACGGGCTGTTAAGTCAGCTGTGAAATGCCGCGGCTCAACCGTGGACCTGCAGTTGATACTGGCGGCCTTGAGTGCGGTTGAGGCAGGCGGAATTCGTGGTGTAGCGGTGAAATGCTTAGATATCACGAAGAACCCCGATTGCGAAGGCAGCCTGCCAATCCGTTACTGACGTTCATG…	77.6506	-6.24352	1.56528	-3.98877	6.64181e-05	0.00129515	d__Bacteria	Bacteroidota	Bacteroidia	Bacteroidales	Bacteroidaceae	Bacteroides	uncultured_bacterium	0.9	995	12	0	8	0	34	0	0	0	0	966	188	13	0	1	0	0	233	7	0	0	0	0	12	0	0	0	0	43	22	0	0	0
TGAGGAATATTGGTCAATGGGCGAAAGCCTGAACCAGCCAAGTAGCGTGCAGGATGACGGCCCTACGGGTTGTAAACTGCTTTTAGGCGGGGGTAAAGGAGCGGACGTGTTCCGCTTTTGCAAGTACCGCCAGAAAAAGGACCGGCTAATTCCGTGCCAGCAGCCGCGGTAATACGGAAGGTCCGGGCGTTATCCGGATTTATTGGGTTTAAAGGGAGCGTAGGCGGGCTGTTAAGTCAGCTGTGAAATCCGGCGGCTCAACCGTCGGCCTGCAGTTGATACTGGTGGTCTTGAGTGCGCGCAGGGGCGTTGGAATTCATGGTGTAGCGGTGAAATGCTCAGATATCATGAAGAACTCCGATCGCGAAGGCAGATGCCCGGAGCGCAACTGACGCTGAG…	7.61624	-5.78078	1.52319	-3.79518	0.000147534	0.0023375	d__Bacteria	Bacteroidota	Bacteroidia	Bacteroidales	Prevotellaceae	Alloprevotella	uncultured_bacterium	1.0	0	65	0	1	2	1	0	0	0	0	0	26	0	0	6	0	0	0	3	0	0	0	61	2	0	11	0	0	0	6	0	0	0
TGAGGAATATTGGTCAATGGGCGAAAGCCTGAACCAGCCAAGTCGCGTGAGGGAAGACGGTCCTACGGATTGTAAACCTCTTTTGTCGGGGAGCAAAGGGGCCATTCATGGCAGGATGAGCGTACCCGAAGAAAAAGCATCGGCTAACTCCGTGCCAGCAGCCGCGGTAATACGGAGGATGCGAGCGTTATCCGGATTTATTGGGTTTAAAGGGTGCGCAGGCGGACTGTCAAGTCAGCGGTAAAATTTCGGGGCTCAACCCCGTCCGGCCGTTGAAACTGGCAGACTGGAGTGCGGCAGAGGGATGCGGAATGCGAGGTGTAGCGGTGAAATGCATAGATATCGCGCAGAACTCCGATTGCGAAGGCAGCGTCCCATGCCGTAACTGACGCTGAGGCA…	45.1195	3.69633	1.15521	3.1997	0.00137568	0.0108135	d__Bacteria	Bacteroidota	Bacteroidia	Bacteroidales	Muribaculaceae	Muribaculaceae	uncultured_bacterium	1.0	0	5	15	239	93	2	502	0	19	16	4	15	8	434	343	0	14	11	21	25	5	0	0	24	62	0	4	0	0	6	0	0	66
TGAGGAATATTGGTCAATGGGCGAAAGCCTGAACCAGCCATGCCGCGTGAAGGAATAAGGCCCTATGGGTCGTAAACTTCTTTTGACGGGGAGCAATAAGGTCTACGTGTAGGCCGATGAGAGTACTCGTCGAATAAGCATCGGCTAACTCCGTGCCAGCAGCCGCGGTAATACGGAGGATGCGAGCGTTATCCGGAATTATTGGGTTTAAAGGGTGCGTAGGCTGTTTGTTAAGTCAGGGGTGAAATACCGCAGCTCAACTGTGGAATTGCCTTTGATACTAGCAGGCTTGAATACTGTTGCCGTGGGAGGAATGAGTAGTGTAGCGGTGAAATGCATAGATATTACTCAGAACACCGATTGCGAAGGCATCTCACGAAGCAGGCATTGACGCTGAGG…	194.604	2.63296	0.793939	3.31633	0.000912083	0.00786548	d__Bacteria	Bacteroidota	Bacteroidia	Bacteroidales	Rikenellaceae	Rikenellaceae_RC9_gut_group	uncultured_bacterium	0.9	4	347	30	117	300	0	2372	1459	100	1140	8	67	8	457	11	0	84	1	128	1150	599	69	43	135	562	57	73	16	47	29	122	83	99
TGAGGAATATTGGTCAATGGGCGAGAGCCTGAACCAGCCAAGCCGCGTGAGGGAAGAAGGCGCTCAGCGTCGTAAACCTCTTTAGCCGGGGGACAAAACCTCCTCGCGAAGGAGGCTTGAGAGTACCCGGAGAATAAGCATCGGCTAACTCCGTGCCAGCAGCCGCGGTAATACGGAGGATGCGAGCGTTATCCGGATTTATTGGGTTTAAAGGGTGCGCAGGCGGACATTCAAGTCTGCGGTCAAATTCCGGGGCTCAACCCCGGCCAGCCGTGGAAACTGAATGACTTGAGTGGGCGAGAGGTATGCGGAATGCGCGGTGTAGCGGTGAAATGCTTAGAGATCGCGCAGAACTCCGATTGCGAAGGCAGCATACCGGCGCCTTACTGACGCTCAGGC…	7.92426	4.99192	1.53149	3.25953	0.00111598	0.00920005	d__Bacteria	Bacteroidota	Bacteroidia	Bacteroidales	Muribaculaceae	Muribaculaceae	uncultured_bacterium	0.9	0	0	0	125	6	0	4	3	0	0	0	0	6	39	28	0	71	0	11	0	0	0	0	19	24	2	0	9	0	0	2	0	4
TGAGGAATATTGGTCAATGGGCGAGAGCCTGAACCAGCCAAGTAGCGTGAAGGATGAAGGTTCTATGGATTGTAAACTTCTTTTATAAGGGAATAACAGATGCTACGTGTAGCGTTTTGCATGTACCTTATGAATAAGCATCGGCTAACTCCGTGCCAGCAGCCGCGGTAATACGGAGGATGCGAGCGTTATCCGGATTTATTGGGTTTAAAGGGAGCGTAGACGGGATGTTAAGTCAGCTGTGAAAGTTTGGGGCTCAACCTTAAAATTGCAGTTGAAACTGGCATTCTTGAGTGCGGCAGAGGCAGGCGGAATTCGTGGTGTAGCGGTGAAATGCTTAGATATCACGAAGAACTCCGATTGCGAAGGCAGCTTGCTGGAGCGTAACTGACGTTGATG…	39.785	-5.4926	1.37919	-3.98249	6.81963e-05	0.00130474	d__Bacteria	Bacteroidota	Bacteroidia	Bacteroidales	Bacteroidaceae	Bacteroides	uncultured_bacterium	0.8	0	0	0	0	0	322	0	0	0	4	0	246	0	2	0	0	0	37	0	8	0	59	54	17	19	15	2	0	0	436	11	0	3
TGAGGAATATTGGTCAATGGGCGAGAGCCTGAACCAGCCAAGTAGCGTGAAGGATGAAGGTTCTATGGATTGTAAACTTCTTTTATAAGGGAATAACAGATGCTACGTGTAGCTTTTTGCATGTACCTTATGAATAAGCATCGGCTAACTCCGTGCCAGCAGCCGCGGTAATACGGAGGATGCGAGCGTTATCCGGATTTATTGGGTTTAAAGGGAGCGTAGACGGGATGTTAAGTCAGCTGTGAAAGTTTGGGGCTCAACCTTAAAATTGCAGTTGAAACTGGCATTCTTGAGTGCGGCAGAGGCAGGCGGAATTCGTGGTGTAGCGGTGAAATGCTTAGATATCACGAAGAACTCCGATTGCGAAGGCAGCTTGCTGGAGCGTAACTGACGTTGATG…	44.9362	-5.79992	1.44722	-4.00762	6.13327e-05	0.00124383	d__Bacteria	Bacteroidota	Bacteroidia	Bacteroidales	Bacteroidaceae	Bacteroides	uncultured_bacterium	0.8	0	0	6	5	0	402	0	0	0	0	0	240	0	0	0	0	0	36	0	3	0	45	56	17	14	13	0	0	1	570	12	0	0
TGAGGAATATTGGTCAATGGGCGAGAGCCTGAACCAGCCAAGTAGCGTGAAGGATGACGGCCCTACGGGTTGTAAACTTCTTTTGTGCGGGAATAAAGGAACCTACGTGTAGGTTTTTGCATGTACCGTAACGAATAAGCATCGGCTAACTCCGTGCCAGCAGCCGCGGTAATACGGAGGATGCGAGCGTTATCCGGATTTATTGGGTTTAAAGGGAGCGTAGACGGGTTTTTAAGTCAGCTGTGAAAGTTTGGGGCTTAACCTTAAAATTGCAGTTGAAACTGGAGACCTTGAGTACGGTTGAGGCAGGCGGAATTCGTGGTGTAGCGGTGAAATGCTTAGATATCACGAAGAACCCCGATTGCGAAGGCAGCCTGCTAAGCCGCCACTGACGTTGAG…	41.2775	5.90535	1.47337	4.00804	6.12245e-05	0.00124383	d__Bacteria	Bacteroidota	Bacteroidia	Bacteroidales	Bacteroidaceae	Bacteroides	uncultured_bacterium	0.8	0	0	346	71	0	0	0	115	36	42	0	1	0	112	1	126	0	2	0	370	39	0	0	0	0	2	0	27	0	2	0	516	289
TGAGGAATATTGGTCAATGGGCGAGAGCCTGAACCAGCCAAGTAGCGTGAAGGATGACTGCCCTATGGGTTGTAAACTTCTTTTATACGGGAATAACATCATCCACGTGTGGGTGTCTGCATGTACCGTATGAATAAGCATCGGCTAACTCCGTGCCAGCAGCCGCGGTAATACGGAGGATGCGAGCGTTATCCGGATTTATTGGGTTTAAAGGGAGCGTAGACGGGTCCTTAAGTCAGTTGTGAAAGTTTGCGGCTCAACCGTAAAATTGCAGTTGATACTGGGGACCTTGAGTGCGGCAGAGGCAGGCGGAATTCGTGGTGTAGCGGTGAAATGCTTAGATATCACGAAGAACTCCGATTGCGAAGGCAGCTTGCTGGACCGTAACTGACGTTGATG…	2.89929	-4.48264	1.27322	-3.52071	0.000430397	0.00469272	d__Bacteria	Bacteroidota	Bacteroidia	Bacteroidales	Bacteroidaceae	Bacteroides		1.0	7	7	0	0	0	2	0	3	0	2	2	9	0	0	0	0	0	3	0	0	0	0	0	0	1	0	0	0	0	98	0	3	0
TGAGGAATATTGGTCAATGGGCGAGAGCCTGAACCAGCCAAGTAGCGTGAAGGATGACTGCCCTATGGGTTGTAAACTTCTTTTATAGGGGAATAAAGTGAGCCACGTGTGGCTTTTTGTATGTACCCTATGAATAAGGATCGGCTAACTCCGTGCCAGCAGCCGCGGTAATACGGAGGATCCGAGCGTTATCCGGATTTATTGGGTTTAAAGGGAGCGTAGGTGGACATGTAAGTCAGTTGTGAAAGTTTGCGGCTCAACCGTAAAATTGCAGTTGATACTGTGTGTCTTGAGTACAGTAGAGGTGGGCGGAATTCGTGGTGTAGCGGTGAAATGCTTAGATATCACGAAGAACTCCGATTGCGAAGGCAGCTCACTGGACTGTTACTGACACTGAGG…	2.87546	3.84674	1.33157	2.88888	0.00386615	0.0240508	d__Bacteria	Bacteroidota	Bacteroidia	Bacteroidales	Bacteroidaceae	Bacteroides	uncultured_organism	0.6	0	0	0	0	13	0	12	0	0	3	0	0	11	5	0	1	0	0	1	10	2	0	0	2	3	1	0	30	10	0	0	0	1
TGAGGAATATTGGTCAATGGGCGAGAGCCTGAACCAGCCAAGTAGCGTGAGGGATGACCGCCCTACGGGTCGTAAACCTCTTTTATAAGGGAATAAAATGAAGTACGCGTACTTCATTGCATGTACCTTATGAATAAGCATCGGCTAACTCCGTGCCAGCAGCCGCGGTAATACGGAGGATGCGAGCGTTATCCGGATTTATTGGGTTTAAAGGGAGCGCAGACGGGACTTTAAGTCAGCTGTGAAATTTTCCGGCTCAACCGGGAAACTGCAGTTGATACTGGCGTCCTTGAGTACGGTCGAGGCAGGCGGAATTCGTGGTGTAGCGGTGAAATGCTTAGATATCACGAAGAACCCCGATTGCGAAGGCAGCCTGCCAGACCGCAACTGACGTTCATG…	44.1651	5.0858	1.83296	2.77464	0.00552625	0.0312271	d__Bacteria	Bacteroidota	Bacteroidia	Bacteroidales	Bacteroidaceae	Bacteroides	uncultured_bacterium	0.8	0	0	0	72	50	0	842	0	2	7	0	0	0	224	0	11	90	0	1	0	6	12	0	0	106	4	0	0	0	0	0	0	0
TGAGGAATATTGGTCAATGGGCGAGAGCCTGAACCAGCCAAGTAGCGTGCAGGAAGACGGCCCTATGGGTTGTAAACTGCTTTTATAAGGGAATAAAGTGAGCCTCGTGAGGCTTTTTGCATGTACCTTATGAATAAGGACCGGCTAATTCCGTGCCAGCAGCCGCGGTAATACGGAAGGTCCGGGCGTTATCCGGATTTATTGGGTTTAAAGGGAGCGTAGGCCGGAGATTAAGCGTGTTGTGAAATGTAGACGCTCAACGTCTGCACTGCAGCGCGAACTGGTTTCCTTGAGTACGCACAAAGTGGGCGGAATTCGTGGTGTAGCGGTGAAATGCTTAGATATCACGAAGAACTCCGATTGCGAAGGCAGCTCACTGGAGCGCAACTGACGCTGAAG…	73.8443	-9.00029	1.34091	-6.71205	1.91904e-11	3.37069e-09	d__Bacteria	Bacteroidota	Bacteroidia	Bacteroidales	Prevotellaceae	Prevotella_9	uncultured_bacterium	0.8	1054	0	2	0	0	39	0	0	0	0	761	41	0	0	11	0	3	297	0	0	0	8	17	0	0	3	0	0	0	41	0	0	0
TGAGGAATATTGGTCAATGGGCGAGAGCCTGAACCAGCCAAGTAGCGTGCAGGACGACGGCCCTATGGGTTGTAAACTGCTTTTATAAGGGAATAAAGTGAGTCTCGTGAGACTTTTTGCATGTACCTTATGAATAAGGACCGGCTAATTCCGTGCCAGCAGCCGCGGTAATACGGAAGGTCCGGGCGTTATCCGGATTTATTGGGTTTAAAGGGAGCGTAGGCCGGAGATTAAGCGTGTTGTGAAATGTAGACGCTCAACGTCTGCACTGCAGCGCGAACTGGTTTCCTTGAGTACGCACAAAGTGGGCGGAATTCGTGGTGTAGCGGTGAAATGCTTAGATATCACGAAGAACTCCGATTGCGAAGGCAGCTCACTGGAGCGCAACTGACGCTGAAG…	2936.06	-5.44461	1.23313	-4.41528	1.00881e-05	0.000319666	d__Bacteria	Bacteroidota	Bacteroidia	Bacteroidales	Prevotellaceae	Prevotella_9	uncultured_bacterium	0.8	149	0	0	63	4846	9633	0	255	0	123	113	4612	2	7	117	0	280	4525	117	0	80	10607	11455	79	37	12577	9	0	10	5736	8	119	150
TGAGGAATATTGGTCAATGGGCGAGAGCCTGAACCAGCCAAGTAGCGTGCAGGACGACGGCCCTATGGGTTGTAAACTGCTTTTATAAGGGAATAAAGTGAGTCTCGTGAGACTTTTTGCATGTACCTTATGAATAAGGACCGGCTAATTCCGTGCCAGCAGCCGCGGTAATACGGAAGGTCCGGGCGTTATCCGGATTTATTGGGTTTAAAGGGAGCGTAGGCCGGAGATTAAGCGTGTTGTGAAATGTAGGCGCTCAACGTCTGCACTGCAGCGCGAACTGGTTTCCTTGAGTACGCACAAAGTGGGCGGAATTCGTGGTGTAGCGGTGAAATGCTTAGATATCACGAAGAACTCCGATTGCGAAGGCAGCTCACTGGAGCGCAACTGACGCTGAAG…	161.919	-5.67892	1.46515	-3.87599	0.000106191	0.00188239	d__Bacteria	Bacteroidota	Bacteroidia	Bacteroidales	Prevotellaceae	Prevotella_9	uncultured_bacterium	0.7	0	0	0	0	70	396	0	27	0	7	0	39	0	0	29	0	31	237	6	0	3	525	884	0	0	530	0	0	0	191	0	25	19
TGAGGAATATTGGTCAATGGGCGAGAGCCTGAACCAGCCAAGTAGCGTGCAGGACGACGGCCCTATGGGTTGTAAACTGCTTTTATAAGGGAATAAAGTGAGTCTCGTGAGACTTTTTGCATGTACCTTATGAATAAGGACCGGCTAATTCCGTGCCAGCAGCCGCGGTAATACGGAAGGTTCGGGCGTTATCCGGATTTATTGGGTTTAAAGGGAGCGTAGGCCGGAGATTAAGCGTGTTGTGAAATGTAGACGCTCAACGTCTGCACTGCAGCGCGAACTGGTTTCCTTGAGTACGCACAAAGTGGGCGGAATTCGTGGTGTAGCGGTGAAATGCTTAGATATCACGAAGAACTCCGATTGCGAAGGCAGCTCACTGGAGCGCAACTGACGCTGAAG…	60.7786	-5.68891	1.74512	-3.2599	0.00111452	0.00920005	d__Bacteria	Bacteroidota	Bacteroidia	Bacteroidales	Prevotellaceae	Prevotella_9	uncultured_bacterium	0.8	0	0	0	14	34	63	0	0	0	0	0	1008	0	0	0	0	10	39	0	0	0	64	170	9	0	121	0	0	0	71	0	0	0
TGAGGAATATTGGTCAATGGGCGAGAGCCTGAACCAGCCAAGTAGCGTGCAGGACGACGGCCCTATGGGTTGTAAACTGCTTTTATAAGGGAATAAAGTGAGTCTCGTGAGGCTTTTTGCATGTACCTTATGAATAAGGACCGGCTAATTCCGTGCCAGCAGCCGCGGTAATACGGAAGGTCCGGGCGTTATCCGGATTTATTGGGTTTAAAGGGAGCGTAGGCCGGAGATTAAGCGTGTTGTGAAATGTAGACGCTCAACGTCTGCACTGCAGCGCGAACTGGTTTCCTTGAGTACGCACAAAGTGGGCGGAATTCGTGGTGTAGCGGTGAAATGCTTAGATATCACGAAGAACTCCGATTGCGAAGGCAGCTCACTGGAGCGCAACTGACGCTGAAG…	219.958	-5.35351	1.43133	-3.74024	0.000183846	0.00270814	d__Bacteria	Bacteroidota	Bacteroidia	Bacteroidales	Prevotellaceae	Prevotella_9	uncultured_bacterium	0.7	0	0	0	10	318	980	3	9	0	10	0	434	0	0	14	0	33	186	6	0	0	409	1037	5	0	704	4	0	0	258	0	0	22
TGAGGAATATTGGTCAATGGGCGAGAGCCTGAACCAGCCAAGTAGCGTGCAGGACGACGGCCCTATGGGTTGTAAACTGCTTTTATGCGGGGATAACGTGCACCACGTGTGGTGTATTGCAGGTACCGCATGAATAAGGACCGGCTAATTCCGTGCCAGCAGCCGCGGTAATACGGAAGGTCCGGGCGTTATCCGGATTTATTGGGTTTAAAGGGAGCGTAGGCCGCTGTTTAAGCGTGTTGTGAAAAACCGGGGCTCAACTCCGGTCGTGCAGCGCGAACTGGACGGCTTGAGTGCGCGGTAAGTGGGCGGAATTTGTGGTGTAGCGGTGAAATGCTTAGATATCACGAAGAACTCCGATTGCGAAGGCAGCTCACTGTAGCGCAACTGACGCTGAAG…	107.908	-7.89322	1.05623	-7.473	7.83878e-14	3.97426e-11	d__Bacteria	Bacteroidota	Bacteroidia	Bacteroidales	Prevotellaceae	Prevotellaceae_NK3B31_group	uncultured_bacterium	0.8	888	0	0	0	0	601	0	3	0	0	257	1	0	0	19	0	0	422	9	5	11	645	40	0	3	71	0	0	0	185	3	0	8
TGAGGAATATTGGTCAATGGGCGAGAGCCTGAACCAGCCAAGTAGCGTGCAGGACGACGGCCCTATGGGTTGTAAACTGCTTTTGCGCGGGGATAAAGTGCGCCACGTGTGGCTCATTGCAGGTACCGCGCGAATAAGGACCGGCTAATTCCGTGCCAGCAGCCGCGGTAATACGGAAGGTCCGGGCGTTATCCGGATTCATTGGGTTTAAAGGGAGCGCAGGCCGCCCCTTAAGCGTGTTGTGAAATGCCGCGGCTCAACCGTGGCACTGCAGCGCGAACTGGGGGGCTTGAGTGCGCGCAGCGCAGGCGGAACTCGTGGTGTAGCGGTGAAATGCTTAGATATCACGAAGAACTCCGATCGCGAAGGCAGCCTGCGGGAGCGCAACTGACGCTGAGG…	173.548	6.82653	1.6155	4.22565	2.38251e-05	0.000635754	d__Bacteria	Bacteroidota	Bacteroidia	Bacteroidales	Prevotellaceae	Prevotellaceae_NK3B31_group	uncultured_bacterium	0.7	0	0	0	36	508	0	30	463	0	13	0	1	0	318	118	0	383	0	372	4	11	73	0	0	1895	1	0	121	0	0	0	0	6
TGAGGAATATTGGTCAATGGGCGAGAGCCTGAACCAGCCAAGTAGCGTGCAGGACGACGGTCCTATGGGTTGTAAACTGCTTTTATAAGGGAATAAAGTGAGTCTCGTGAGACTTTTTGCATGTACCTTATGAATAAGGACCGGCTAATTCCGTGCCAGCAGCCGCGGTAATACGGAAGGTCCGGGCGTTATCCGGATTTATTGGGTTTAAAGGGAGCGTAGGCCGGAGATTAAGCGTGTTGTGAAATGTAGACGCTCAACGTCTGCACTGCAGCGCGAACTGGTTTCCTTGAGTACGCACAAAGTGGGCGGAATTCGTGGTGTAGCGGTGAAATGCTTAGATATCACGAAGAACTCCGATTGCGAAGGCAGCTCACTGGAGCGCAACTGACGCTGAAG…	78.3511	-5.3714	1.5528	-3.45918	0.000541827	0.00549412	d__Bacteria	Bacteroidota	Bacteroidia	Bacteroidales	Prevotellaceae	Prevotella_9	uncultured_bacterium	0.8	7	0	0	0	145	153	0	11	0	0	0	136	0	0	0	0	7	143	5	0	0	292	331	5	3	320	0	0	0	174	0	0	0
TGAGGAATATTGGTCAATGGGCGAGAGCCTGAACCAGCCAAGTAGCGTGCAGGATGACGGCCCTATGGGTTGTAAACTGCTTTTATAAGGGAATAAAGTGAGCCTCGTGAGGCTTTTTGCATGTACCTTATGAATAAGGACCGGCTAATTCCGTGCCAGCAGCCGCGGTAATACGGAAGGTCCGGGCGTTATCCGGATTTATTGGGTTTAAAGGGAGCGTAGGCCGGAAATTAAGCGTGTTGTGAAATGTAGGTGCTCAACATCTGCACTGCAGCGCGAACTGGTTTCCTTGAGTACGCACAAAGTGGGCGGAATTCGTGGTGTAGCGGTGAAATGCTTAGATATCACGAAGAACTCCGATTGCGAAGGCAGCTCACTGGAGCGCAACTGACGCTGAAG…	182.545	-4.2006	1.41793	-2.96248	0.00305169	0.0202249	d__Bacteria	Bacteroidota	Bacteroidia	Bacteroidales	Prevotellaceae	Prevotella_9	uncultured_bacterium	1.0	1808	0	0	24	14	82	0	0	0	0	1328	768	0	0	11	0	22	383	28	0	0	88	104	0	4	6	8	6	0	587	0	3	864
TGAGGAATATTGGTCAATGGGCGAGAGCCTGAACCAGCCAAGTAGCGTGCAGGATGACGGCCCTATGGGTTGTAAACTGCTTTTATAAGGGAATAAAGTGAGCCTCGTGAGGCTTTTTGCATGTACCTTATGAATAAGGACCGGCTAATTCCGTGCCAGCAGCCGCGGTAATACGGAAGGTCCGGGCGTTATCCGGATTTATTGGGTTTAAAGGGAGCGTAGGCCGGAGATTAAGCGTGTTGTGAAATGTAGATGCTCAACGTCTGCACTGCAGCGCGAACTGGTTTCCTTGAGTACGCACAAAGTGGGCGGAATTCGTGGTGTAGCGGTGAAATGCTTAGATATCACGAAGAACTCCGATTGCGAAGGCAGCTCACTGGAGCGCAACTGACGCTGAAG…	168.911	-4.19109	1.02378	-4.09375	4.24448e-05	0.00102474	d__Bacteria	Bacteroidota	Bacteroidia	Bacteroidales	Prevotellaceae	Prevotella_9	uncultured_bacterium	0.9	1891	6	0	6	108	217	13	8	0	26	1423	313	0	8	0	0	39	111	44	0	21	167	125	37	136	93	24	3	0	370	11	0	161
TGAGGAATATTGGTCAATGGGCGAGAGCCTGAACCAGCCAAGTAGCGTGCAGGATGACGGCCCTATGGGTTGTAAACTGCTTTTATAAGGGAATAAAGTGAGCCTCGTGAGGCTTTTTGCATGTACCTTATGAATAAGGACCGGCTAATTCCGTGCCAGCAGCCGCGGTAATACGGAAGGTCCGGGCGTTATCCGGATTTATTGGGTTTAAAGGGAGCGTAGGCCGGAGATTAAGCGTGTTGTGAAATGTAGGTGCTCAACATCTGCACTGCAGCGCGAACTGGTTTCCTTGAGTACGCACAAAGTGGGCGGAATTCGTGGTGTAGCGGTGAAATGCTTAGATATCACGAAGAACTCCGATTGCGAAGGCAGCTCACTGGAGCGCAACTGACGCTGAAG…	464.889	-4.89143	1.0649	-4.59331	4.36264e-06	0.000170143	d__Bacteria	Bacteroidota	Bacteroidia	Bacteroidales	Prevotellaceae	Prevotella_9	uncultured_bacterium	1.0	4116	0	0	41	73	302	4	11	0	28	3101	1105	6	26	13	0	71	2511	53	0	17	273	206	35	58	112	31	5	8	912	0	0	848
TGAGGAATATTGGTCAATGGGCGAGAGCCTGAACCAGCCAAGTAGCGTGCAGGATGACGGCCCTATGGGTTGTAAACTGCTTTTATAAGGGAATAAAGTGAGTCTCGTGAGACTTTTTGCATGTACCTTATGAATAAGGACCGGCTAATTCCGTGCCAGCAGCCGCGGTAATACGGAAGGTCCGGGCGTTATCCGGATTTATTGGGTTTAAAGGGAGCGTAGGCCGGAGATTAAGCGTGTTGTGAAATGTAGACGCTCAACGTCTGCACTGCAGCGCGAACTGGTTTCCTTGAGTACGCACAAAGTGGGCGGAATTCGTGGTGTAGCGGTGAAATGCTTAGATATCACGAAGAACTCCGATTGCGAAGGCAGCTCACTGGAGCGCAACTGACGCTGAAG…	736.849	-6.33939	1.41513	-4.47972	7.47427e-06	0.000261342	d__Bacteria	Bacteroidota	Bacteroidia	Bacteroidales	Prevotellaceae	Prevotella_9	uncultured_bacterium	0.9	11	0	0	0	365	2114	0	61	0	32	0	250	0	0	27	0	72	1186	33	0	20	2924	3524	14	0	3136	0	0	2	767	0	43	41
TGAGGAATATTGGTCAATGGGCGAGAGCCTGAACCAGCCAAGTAGCGTGCAGGATGACGGCCCTATGGGTTGTAAACTGCTTTTATGCGGGGATAACGTGCACCACGTGTGGTGTATTGCAGGTACCGCATGAATAAGGACCGGCTAATTCCGTGCCAGCAGCCGCGGTAATACGGAAGGTCCGGGCGTTATCCGGATTTATTGGGTTTAAAGGGAGCGTAGGCCGCTGTTTAAGCGTGTTGTGAAAAACCGGGGCTCAACTCCGGTCGTGCAGCGCGAACTGGACGGCTTGAGTGCGCGGTAAGTGGGCGGAATTTGTGGTGTAGCGGTGAAATGCTTAGATATCACGAAGAACTCCGATTGCGAAGGCAGCTCACTGTAGCGCAACTGACGCTGAAG…	224.971	-8.14179	1.21403	-6.70643	1.99449e-11	3.37069e-09	d__Bacteria	Bacteroidota	Bacteroidia	Bacteroidales	Prevotellaceae	Prevotellaceae_NK3B31_group	uncultured_bacterium	0.8	3598	0	2	0	0	683	0	0	0	34	943	0	0	0	14	0	0	560	14	0	40	472	96	2	8	41	0	0	0	313	0	0	22
TGAGGAATATTGGTCAATGGGCGAGAGCCTGAACCAGCCAAGTCGCGTGAAGGATGAAGGATCTATGGTTTGTAAACTTCTTTTATATGGGAATAAAGTGAGGAACGTGTTCCTTTTTGTATGTACCATATGAATAAGCATCGGCTAACTCCGTGCCAGCAGCCGCGGTAATACGGAGGATGCGAGCGTTATCCGGATTTATTGGGTTTAAAGGGTGCGTAGGTGGTTAATTAAGTCAGCGGTGAAAGTTTGTGGCTCAACCATAAAATTGCCGTTGAAACTGGTTGACTTGAGTATATTTGAGGTAGGCGGAATGCGTGGTGTAGCGGTGAAATGCATAGATATCACGCAGAACTCCGATTGCGAAGGCAGCTTACTAAACTATAACTGACACTGAAG…	19.9386	-3.83943	1.25456	-3.06037	0.00221063	0.0154436	d__Bacteria	Bacteroidota	Bacteroidia	Bacteroidales	Tannerellaceae	Parabacteroides		0.9	52	5	14	0	0	220	0	8	1	68	38	10	0	0	5	0	0	55	0	5	39	0	0	21	0	0	0	0	21	122	0	0	4
TGAGGAATATTGGTCAATGGGCGAGAGCCTGAACCAGCCAAGTCGCGTGAAGGATGAAGGTTCTATGGATTGTAAACTTCTTTTATTCGAGGGTAAAGTGAGGTACGTGTACCTTATTGCAAGTATCGAATGAATAAGCATCGGCTAACTCCGTGCCAGCAGCCGCGGTAATACGGAGGATGCGAGCGTTATCCGGATTTATTGGGTTTAAAGGGTGCGTAGGCGGATTATTAAGTCAGCGGTGAAAGCGTGTGGCTCAACCATACAGTTGCCGTTGATACTGGTAGTCTTGAGTGTAAACGAGGTAGGCGGAATGTGATGTGTAGCGGTGAAATGCTTAGATATGTCACAGAACCCCGATTGCGAAGGCAGCTTACCAGGATACGACTGACGCTGAGG…	18.719	-4.68646	1.37998	-3.39603	0.000683697	0.00647915	d__Bacteria	Bacteroidota	Bacteroidia	Bacteroidales	Bacteroidales_RF16_group	Bacteroidales_RF16_group	uncultured_bacterium	0.8	19	14	0	0	0	13	0	0	0	50	29	12	0	0	0	0	0	2	4	0	48	198	92	0	0	0	0	0	21	36	0	2	0
TGAGGAATATTGGTCAATGGGCGAGAGCCTGAACCAGCCAAGTCGCGTGAGGGAAGAAGGTCCTACGGATTGTAAACCTCTTTTGCCGGGGAGCAAAGGGGCCATTGATGGCAGGATGAGCGTACCCGGAGAAAAAGCATCGGCTAACTCCGTGCCAGCAGCCGCGGTAATACGGAGGATGCGAGCGTTATCCGGATTTATTGGGTTTAAAGGGTGCGCAGGCGGACTCGTCAAGTCAGCGGTAAAAATTCGGGGCTCAACCCCGTCCTGCCGTTGAAACTGCGAGACTGGAGTGCGACAGAGGAAGGCGGAATGCGAGGTGTAGCGGTGAAATGCATAGATATCGCGCAGAACTCCGATTGCGAAGGCAGCCTTCCATGTCGTGACTGACGCTGAGGC…	55.7464	-4.72876	1.48493	-3.1845	0.00145003	0.0111389	d__Bacteria	Bacteroidota	Bacteroidia	Bacteroidales	Muribaculaceae	Muribaculaceae	uncultured_bacterium	0.8	91	27	0	2	0	0	10	0	0	6	75	1	4	0	22	0	0	0	41	2	0	0	155	14	0	0	0	0	10	1605	62	0	0
TGAGGAATATTGGTCAATGGGCGAGAGCCTGAACCAGCCAAGTCGCGTGAGGGAAGAAGGTCCTACGGATTGTAAACCTCTTTTGCCGGGGAGCAAAGGGGCCATTTATGGCAGGATGAGCGTACCCGGAGAAAAAGCATCGGCTAACTCCGTGCCAGCAGCCGCGGTAATACGGAGGATGCGAGCGTTATCCGGATTTATTGGGTTTAAAGGGTGCGCAGGCGGACTCGTCAAGTCAGCGGTAAAAATTCGGGGCTCAACCCCGTCCTGCCGTTGAAACTGCGAGACTGGAGTGCGACAGAGGAAGGCGGAATGCGAGGTGTAGCGGTGAAATGCATAGATATCGCGCAGAACTCCGATTGCGAAGGCAGCCTTCCATGTCGTGACTGACGCTGAGGC…	15.7771	-5.29543	1.63038	-3.24797	0.00116232	0.00943023	d__Bacteria	Bacteroidota	Bacteroidia	Bacteroidales	Muribaculaceae	Muribaculaceae	uncultured_bacterium	0.8	27	24	0	0	0	0	2	0	0	0	19	2	0	0	1	0	0	0	11	0	0	0	18	2	0	0	0	0	8	608	0	0	0
TGAGGAATATTGGTCAATGGGCGAGAGCCTGAACCAGCCAAGTCGCGTGAGGGAAGAATGGTCTATGGCCTGTAAACCTCTTTTGCCAGGGAAGAATAAAAGGTACGTGTACCTTCTTGCCAGTACCTGACGAATAAGCATCGGCTAACTCCGTGCCAGCAGCCGCGGTAATACGGGGGATGCGAGCGTTATCCGGATTTATTGGGTTTAAAGGGCGCGTAGGCGGGACGTCAAGTCAGCGGTAAAAGACTGCAGCTAAACTGTAGCACGCCGTTGAAACTGGCGCCCTGGAGACGAGACGAGGGAGGCGGAACAAGTGAAGTAGCGGTGAAATGCATAGATATCACTTGGAACCCCGATAGCGAAGGCAGTTTCCCAGGCTCGTTCTGACGCTGATGC…	109.974	9.45009	1.37853	6.85519	7.12157e-12	1.80532e-09	d__Bacteria	Bacteroidota	Bacteroidia	Bacteroidales	Marinifilaceae	Butyricimonas	uncultured_bacterium	0.6	0	8	40	137	0	0	62	23	1824	0	0	0	17	594	97	2194	164	0	10	258	2	0	0	0	131	0	48	187	0	0	59	170	0
TGAGGAATATTGGTCAATGGGCGAGAGCCTGAACCAGCCAAGTCGCGTGAGGGAAGAATGGTCTATGGCCTGTAAACCTCTTTTGTCAGGGAAGAATAAGGATGACGAGTCATTCGATGCCAGTACTTGACGAATAAGCATCGGCTAACTCCGTGCCAGCAGCCGCGGTAATACGGGGGATGCGAGCGTTATCCGGATTTATTGGGTTTAAAGGGCGCGTAGGCGGGACGTCAAGTCAGCGGTAAAAGACTGCAGCTAAACTGTAGCACGCCGTTGAAACTGGCGCCCTGGAGACGAGACGAGGGAGGCGGAACAAGTGAAGTAGCGGTGAAATGCATAGATATCACTTGGAACCCCGATAGCGAAGGCAGCTTCCCAGGCTCGTTCTGACGCTGATGC…	701.175	5.62248	1.03604	5.42691	5.73365e-08	5.28538e-06	d__Bacteria	Bacteroidota	Bacteroidia	Bacteroidales	Marinifilaceae	Butyricimonas		1.0	7	15	173	431	80	19	135	34	4832	5	3	7	20	891	138	4788	660	14	23	356	3	0	0	21	314	5	72	1711	37	162	80	236	86
TGAGGAATATTGGTCAATGGGCGAGAGCCTGAACCAGCCAAGTCGCGTGAGGGAAGACGGTCCTACGGATTGTAAACCTCTTTTGTCGGGGAGTAATAGGCGGGACGTGTCCTGCTGTGAGAGTACCCGAAGAAAAAGCATCGGCTAACTCCGTGCCAGCAGCCGCGGTAATACGGAGGATGCGAGCGTTATCCGGATTTATTGGGTTTAAAGGGTGCGCAGGCGGCGTGCCAAGTCAGCGGTCAAAGTTCCGGGCTCAACCCGGTGATGCCGTTGAAACTGGTGTGCTTGAGTGCGTGCGAGGGAGGCGGAATGCGTTGTGTAGCGGTGAAATGCATAGATATGACGCAGAACTCCGATTGCGAAGGCAGCTTTCCAGCACGCCACTGACGCTGAGGC…	65.9699	-4.69213	1.37645	-3.40886	0.000652358	0.00625648	d__Bacteria	Bacteroidota	Bacteroidia	Bacteroidales	Muribaculaceae	Muribaculaceae	uncultured_bacterium	0.9	875	27	0	0	0	43	0	0	0	78	223	0	80	11	0	0	0	65	25	0	70	7	214	2	0	7	0	0	0	4	25	16	0
TGAGGAATATTGGTCAATGGGCGAGAGCCTGAACCAGCCAAGTCGCGTGAGGGATGACGGCCCTACGGATTGTAAACCTCTTTTGTCGGGGAACAACAGGGGGCACGCGTGCCTTTGTGAGTGTACCCGAAGAAAAAGCATCGGCTAACTCCGTGCCAGCAGCCGCGGTAATACGGAGGATGCGAGCGTTATCCGGATTTATTGGGTTTAAAGGGTGCGTAGGCGGCGCGTCAAGCCGGTGGTAAAATTGCGGGGCTCAACCCCGTAGAGCCATCGGAACTGGCGTGCTTGAGTGGAGAAGAAGTATGCGGAATGCGAGGTGTAGCGGTGAAATGCATAGATATCGCGCAGAACTCCGATTGCGAAGGCAGCGTACTATTCTCCAACTGACGCTGAGGC…	8.844	-3.78013	1.39542	-2.70895	0.00674973	0.0358336	d__Bacteria	Bacteroidota	Bacteroidia	Bacteroidales	Muribaculaceae	Muribaculaceae	uncultured_bacterium	1.0	90	0	4	0	0	0	19	10	0	0	38	7	0	0	20	0	0	49	7	0	0	20	5	0	0	0	0	0	0	0	6	8	0
TGAGGAATATTGGTCAATGGGCGAGAGCCTGAACCAGCCAAGTCGCGTGAGGGATGACGGCCCTACGGGTTGTAAACCTCTTTTATAAGGGAATAAAGATGCGGTCGAGACCGCAGTTGCATGTACCTTATGAATAAGCATCGGCTAACTCCGTGCCAGCAGCCGCGGTAATACGGAGGATGCGAGCGTTATCCGGATTCATTGGGTTTAAAGGGTGCGTAGGTTGCTTGTTAAGTCAGCGGTGAAAGTCAGTGGCTCAACCATTGAATTGCCGTTGAAACTGGCGAGCTTGAGTACGTACGGGGCAGGCGGAATGCGTGGTGTAGCGGTGAAATGCATAGATATCACGCAGAACCCCGATCGCGAAGGCAGCCTGCCAGGCCGTGACTGACACTGATG…	47.5139	-3.3936	1.16883	-2.90342	0.00369107	0.0232469	d__Bacteria	Bacteroidota	Bacteroidia	Bacteroidales	Tannerellaceae	Parabacteroides	uncultured_bacterium	1.0	117	8	0	0	0	130	0	25	0	26	66	72	34	0	0	0	0	134	20	0	37	59	81	7	2	142	0	0	10	175	108	0	140
TGAGGAATATTGGTCAATGGGCGAGAGCCTGAACCAGCCAAGTCGCGTGAGGGATGACGGCCCTACGGGTTGTAAACCTCTTTTATAAGGGAATAAAGATGTGGTCGTGACCACAGTTGCATGTACCTTATGAATAAGCATCGGCTAACTCCGTGCCAGCAGCCGCGGTAATACGGAGGATGCGAGCGTTATCCGGATTCATTGGGTTTAAAGGGTGCGTAGGTTGCCGATTAAGTCAGCGGTGAAAGTCAGTGGCTCAACCATTGAACTGCCGTTGAAACTGGTTGGCTTGAGTACGTACGGGGCAGGCGGAATGCGTGGTGTAGCGGTGAAATGCATAGATATCACGCAGAACCCCGATCGCGAAGGCAGCCTGCCAGGCCGTGACTGACACTGATG…	27.5188	-4.53331	1.14514	-3.95875	7.53427e-05	0.00138905	d__Bacteria	Bacteroidota	Bacteroidia	Bacteroidales	Tannerellaceae	Parabacteroides	uncultured_bacterium	1.0	419	0	0	0	14	29	0	0	2	14	235	5	2	0	0	0	9	20	17	0	31	16	11	0	6	18	0	0	0	29	3	0	264
TGAGGAATATTGGTCAATGGGCGAGAGCCTGAACCAGCCAAGTCGCGTGAGGGATGACGGCCCTACGGGTTGTAAACCTCTTTTATAAGGGAATAAAGGACACCACGCGTGGTGTTTTGCATGTACCTTATGAATAAGCATCGGCTAACTCCGTGCCAGCAGCCGCGGTAATACGGAGGATGCGAGCGTTATCCGGATTCATTGGGTTTAAAGGGTGCGTAGGTTGCCGATTAAGTCAGCGGTGAAAGTCAGTGGCTCAACCATTGAACTGCCGTTGAAACTGGTTGGCTTGAGTACGTACGGGGCAGGCGGAATGCGTGGTGTAGCGGTGAAATGCATAGATATCACGCAGAACCCCGATCGCGAAGGCAGCCTGCCAGGCCGTGACTGACACTGATG…	8.25393	-5.16418	1.47237	-3.5074	0.000452505	0.00477959	d__Bacteria	Bacteroidota	Bacteroidia	Bacteroidales	Tannerellaceae	Parabacteroides	uncultured_bacterium	1.0	32	0	0	1	0	0	11	0	0	0	16	183	0	0	0	0	0	17	0	0	1	0	0	3	0	0	0	0	2	12	0	0	5
TGAGGAATATTGGTCAATGGGCGAGAGCCTGAACCAGCCAAGTCGCGTGAGGGATGACGGCCCTACGGGTTGTAAACCTCTTTTATAAGGGAATAAAGGACGCCACGTGTGGTGTTTTGCATGTACCTTATGAATAAGCATCGGCTAACTCCGTGCCAGCAGCCGCGGTAATACGGAGGATGCGAGCGTTATCCGGATTCATTGGGTTTAAAGGGTGCGTAGGTCGCCGATTAAGTCAGCGGTGAAAGTCAGTGGCTCAACCATTGAACTGCCGTTGAAACTGGTTGGCTTGAGTACGTACGGGGCAGGCGGAATGCGTGGTGTAGCGGTGAAATGCATAGATATCACGCAGAACCCCGATCGCGAAGGCAGCCTGCCAGGCCGTGACTGACACTGATG…	3.84073	-3.79369	1.40459	-2.70091	0.00691498	0.0365198	d__Bacteria	Bacteroidota	Bacteroidia	Bacteroidales	Tannerellaceae	Parabacteroides	uncultured_bacterium	1.0	41	0	0	0	0	5	0	0	0	1	20	0	0	0	0	0	0	6	2	0	0	6	7	0	6	0	0	0	0	5	0	0	16
TGAGGAATATTGGTCAATGGGCGAGAGCCTGAACCAGCCAAGTCGCGTGAGGGATGACGGGTCCATGGCCTGTAAACCTCTTTTGTGAAGGAAGAACCGCGGGGACGCGTCCCCGCCTGCCAGTACTTCACGAATAAGCATCGGCTAACTCCGTGCCAGCAGCCGCGGTAACACGGGGGATGCGAGCGTTATCCGGATTCATTGGGTTTAAAGGGAGCGTAGGCGGCCCGACAAGTCAGCGGTAAAAGACTGCAGCTAAACTGTAGCACGCCGTTGAAACTGCCGGGCTAGAGTGCAGACGAGGTTGGCGGAACAGGTGAAGTAGCGGTGAAATGCATAGATATCACCTGGAACCCCGACAGCGAAGGCAGCTGACCAGGCTGTAACTGACGCTGATGC…	14.555	3.17323	0.861988	3.68129	0.00023206	0.00284274	d__Bacteria	Bacteroidota	Bacteroidia	Bacteroidales	Marinifilaceae	Butyricimonas		0.7	0	7	10	33	5	2	8	21	58	9	0	0	25	74	24	6	9	8	26	6	11	0	0	9	25	0	0	89	9	6	11	4	7
TGAGGAATATTGGTCAATGGGCGAGAGCCTGAACCAGCCAAGTCGCGTGAGGGATGACGGTCCTACGGATTGTAAACCTCTTTTGTCGGGGAACAACAGGGGGCACGCGTGCCTTTGTGAGTGTACCCGAAGAAAAAGCATCGGCTAACTCCGTGCCAGCAGCCGCGGTAATACGGAGGATGCGAGCGTTATCCGGATTTATTGGGTTTAAAGGGTGCGTAGGCGGCGCGTCAAGCCGGTGGTAAAATTGCGGGGCTCAACCCCGTAGAGCCATCGGAACTGGCGTGCTTGAGTGGAGAAGAAGTATGCGGAATGCGAGGTGTAGCGGTGAAATGCATAGATATCGCGCAGAACTCCGATTGCGAAGGCAGCGTACTATTCTCCAACTGACGCTGAGGC…	316.075	-3.34169	0.901119	-3.70838	0.00020859	0.00278172	d__Bacteria	Bacteroidota	Bacteroidia	Bacteroidales	Muribaculaceae	Muribaculaceae	uncultured_bacterium	1.0	2279	79	125	0	1	718	505	458	0	20	1514	121	78	7	702	0	4	1651	188	7	15	408	101	63	60	8	7	1	45	261	179	438	305
TGAGGAATATTGGTCAATGGGCGATAGCCTGAACCAGCCAAGTCGCGTGAGGGAAGACGGTCCTATGGATTGTAAACCTCTTTTGCCGGGGAGCAAAGGCGCCACGCGTGGCGAGCTGAGAGTACCCGGAGAAAAAGCATCGGCTAACTCCGTGCCAGCAGCCGCGGTAATACGGAGGATGCGAGCGTTATCCGGATTTATTGGGTTTAAAGGGTGCGTAGGCGGTCTGTCAAGTCAGCGGTCAAATCGAGGGGCTCAACCCCTTTCCGCCGTTGAAACTGGTGGGCTTGAGTGGGCGAGAAGTATGCGGAATGCGAGGTGTAGCGGTGAAATGCATAGATATCACGCAGAACTCCGATTGCGAAGGCAGCATACCGGCGCCCAACTGACGCTGAGGCA…	24.7916	2.62593	0.924856	2.83928	0.00452148	0.0271289	d__Bacteria	Bacteroidota	Bacteroidia	Bacteroidales	Muribaculaceae	Muribaculaceae	uncultured_bacterium	1.0	0	0	17	4	12	0	18	23	3	158	0	3	66	41	180	0	10	12	121	0	93	22	2	39	87	0	6	41	35	0	28	9	40
TGAGGAATATTGGTCAATGGGCGATAGCCTGAACCAGCCAAGTCGCGTGAGGGAAGACGGTCCTATGGATTGTAAACCTCTTTTGCCGGGGAGCAAAGGCGCCACGTGTGGCGAGCTGAGAGTACCCGGAGAAAAAGCATCGGCTAACTCCGTGCCAGCAGCCGCGGTAATACGGAGGATGCGAGCGTTATCCGGATTTATTGGGTTTAAAGGGTGCGTAGGCGGTCTGTCAAGTCAGCGGTCAAATCGAGGGGCTCAACCCCTTTCCGCCGTTGAAACTGGTGGGCTTGAGTGGGCGAGAAGTATGCGGAATGCGAGGTGTAGCGGTGAAATGCATAGATATCACGCAGAACTCCGATTGCGAAGGCAGCATACCGGCGCCCAACTGACGCTGAGGCA…	11.3307	4.63072	1.50051	3.08609	0.00202806	0.014689	d__Bacteria	Bacteroidota	Bacteroidia	Bacteroidales	Muribaculaceae	Muribaculaceae	uncultured_bacterium	0.9	0	0	23	0	0	0	0	16	0	31	0	5	28	21	193	0	0	0	40	0	26	0	0	20	43	0	0	30	0	0	10	14	0
TGAGGAATATTGGTCAATGGGCGCAAGCCTGAACCAGCCAAGTAGCGTGCAGGACGACGGCCCTATGGGTTGTAAACTGCTTTTTCGCGGGGATAAAGAGGGGGATGCATCCCCCGTTGCAGGTACCGCGTGAATAAGGACCGGCTAATTCCGTGCCAGCAGCCGCGGTAATACGGAAGGTCCGGGCGTTATCCGGATTTATTGGGTTTAAAGGGAGCGCAGGCCGTATGGTAAGCGTGTTGTGAAATGCCGTGGCTCAACCATGGCACTGCAGCGCGAACTGCCGTACTTGAGTACGCTGGAGGTAGGCGGAATTCGTGGTGTAGCGGTGAAATGCTTAGATATCACGAAGAACCCCGATTGCGAAGGCAGCCTACCGTAGCGGCACTGACGCTGAGG…	9.34864	-4.57697	1.59506	-2.86946	0.00411167	0.0252681	d__Bacteria	Bacteroidota	Bacteroidia	Bacteroidales	Prevotellaceae	Prevotellaceae_NK3B31_group	uncultured_bacterium	0.9	33	6	2	0	2	3	0	0	0	0	26	0	0	2	0	0	0	0	3	0	0	0	66	0	0	5	0	0	0	0	0	0	31
TGAGGAATATTGGTCAATGGGCGCAAGCCTGAACCAGCCAAGTAGCGTGCAGGATGACGGCCCTATGGGTTGTAAACTGCTTTTTCGCGGGGATAAAGAGGGGGATGCGTCCCCCGTTGCAGGTACCGCGTGAATAAGGACCGGCTAATTCCGTGCCAGCAGCCGCGGTAATACGGAAGGTCCGGGCGTTATCCGGATTTATTGGGTTTAAAGGGAGCGCAGGCCGTATGGTAAGCGTGTTGTGAAATGCCGTGGCTCAACCATGGCACTGCAGCGCGAACTGCCGTACTTGAGTACGCTGGAGGTAGGCGGAATTCGTGGTGTAGCGGTGAAATGCTTAGATATCACGAAGAACCCCGATTGCGAAGGCAGCCTACCGTAGCGGCACTGACGCTGAGG…	17.1034	-4.38359	1.48324	-2.95542	0.00312245	0.0202959	d__Bacteria	Bacteroidota	Bacteroidia	Bacteroidales	Prevotellaceae	Prevotellaceae_NK3B31_group	uncultured_bacterium	0.9	40	0	4	4	0	13	8	0	0	0	39	87	0	0	0	0	10	0	0	0	0	8	65	0	0	22	0	0	0	116	0	0	15
TGAGGAATATTGGTCAATGGGCGCAAGCCTGAACCAGCCAAGTCGCGTGAAGGAAGACGGCCCTATGGGTTGTAAACTTCTTTAGGGTGGGAACAAAGGACGCCACGCGTGGCGAGATGAGTGTACCACCAGAATAAGCATCGGCTAACTCCGTGCCAGCAGCCGCGGTAATACGGAGGATGCGAGCGTTATCCGGATTTATTGGGTTTAAAGGGTGCGTAGGCGGTTTGTCAAGTCAGCGGTCAAACTGCGGGGCTTAACCTCGTATTGCCGTTGAAACTGGCTGACTAGCGTGGCGTCGAGGTGTGCGGAATGCGTTGTGTAGCGGTGAAATGCATAGATATGACGCAGAACTCCGATTGCGAAGGCAGCACACCGGGCGCCTACGGACGCTGAGGC…	47.6517	-5.09016	1.51342	-3.36336	0.000770003	0.00697128	d__Bacteria	Bacteroidota	Bacteroidia	Bacteroidales	Muribaculaceae	Muribaculaceae	uncultured_bacterium	0.9	295	0	12	0	0	125	0	0	0	7	66	11	0	0	2	0	0	0	90	0	12	0	241	0	0	0	0	0	3	230	0	73	16
TGAGGAATATTGGTCAATGGGCGCAAGCCTGAACCAGCCAAGTCGCGTGAAGGAAGACGGCCCTATGGGTTGTAAACTTCTTTAGGGTGGGAACAAAGGACGCCACGTGTGGCGAGATGAGTGTACCACCAGAATAAGCATCGGCTAACTCCGTGCCAGCAGCCGCGGTAATACGGAGGATGCGAGCGTTATCCGGATTTATTGGGTTTAAAGGGTGCGTAGGCGGTTTGTCAAGTCAGCGGTCAAACTGCGGGGCTTAACCTCGTATTGCCGTTGAAACTGGCTGACTAGCGTGGCGTCGAGGTGTGCGGAATGCGTTGTGTAGCGGTGAAATGCATAGATATGACGCAGAACTCCGATTGCGAAGGCAGCACACCGGGCGCCTACGGACGCTGAGGC…	32.0038	-5.33285	1.50554	-3.54216	0.000396863	0.00447132	d__Bacteria	Bacteroidota	Bacteroidia	Bacteroidales	Muribaculaceae	Muribaculaceae	uncultured_bacterium	0.7	112	0	7	0	0	110	0	0	0	6	47	3	0	0	0	0	0	0	42	0	10	0	167	0	0	0	0	0	0	238	2	44	13
TGAGGAATATTGGTCAATGGGCGCAGGCCTGAACCAGCCAAGTAGCGTGAAGGATGACTGCCCTATGGGTTGTAAACTTCTTTTATATGGGAATAAAGTTTTCCACGTGTGGAATTTTGTATGTACCATATGAATAAGGATCGGCTAACTCCGTGCCAGCAGCCGCGGTAATACGGAGGATCCGAGCGTTATCCGGATTTATTGGGTTTAAAGGGAGCGTAGGTGGACAGTTAAGTCAGTTGTGAAAGTTTGCGGCTCAACCGTAAAATTGCAGTTGATACTGGCTGTCTTGAGTACAGTAGAGGTGGGCGGAATTCGTGGTGTAGCGGTGAAATGCTTAGATATCACGAAGAACTCCGATTGCGAAGGCAGCTCACTGGACTGCAACTGACACTGATG…	36.4117	4.83942	1.58698	3.04946	0.00229255	0.0158139	d__Bacteria	Bacteroidota	Bacteroidia	Bacteroidales	Bacteroidaceae	Bacteroides		1.0	6	0	0	315	10	2	10	1	5773	1	4	1	0	1068	16	6180	3	0	0	14	0	0	0	0	0	1	0	56	0	1	0	0	1
TGAGGAATATTGGTCAATGGGCGCGAGCCTGAACCAGCCAAGTAGCGTGCAGGAAGACGGCCCTATGGGTTGTAAACTGCTTTAGCCGGGGAATAAAGTGGGCCACGTGTGGCCTATTGCATGTACCCGGAGAATAAGCATCGGCTAATTCCGTGCCAGCAGCCGCGGTAATACGGAAGATGCGAGCGTTATCCGGATTTATTGGGTTTAAAGGGAGCGTAGGCGGGATGGTAAGTCAGCGGTCAAATGTCCGTGCCCAACGCGGTCATGCCGTTGATACTGCCGTTCTTGAATACACACAAGGGAGATGGAATTCGTTGTGTAGCGGTGAAATGCTTAGATATGACGAAGAACTCCGATTGCGAAGGCAGTCTCCTGGGGTGGCATTGACGCTGAGGC…	44.8958	-5.71103	1.37321	-4.15889	3.19799e-05	0.000797321	d__Bacteria	Bacteroidota	Bacteroidia	Bacteroidales	Prevotellaceae	Prevotellaceae_UCG-003		1.0	18	6	0	14	3	98	0	0	0	11	17	958	0	0	0	0	0	146	0	0	2	50	12	5	0	0	0	0	0	49	0	0	62
TGAGGAATATTGGTCAATGGGCGCGAGCCTGAACCAGCCAAGTAGCGTGCAGGATGACGGCCCTATGGGTTGTAAACTGCTTTAGCCGGGGAATAAAGTGGGCCACGTGTGGCCTATTGCATGTACCCGGAGAATAAGCATCGGCTAATTCCGTGCCAGCAGCCGCGGTAATACGGAAGATGCGAGCGTTATCCGGATTTATTGGGTTTAAAGGGAGCGTAGGCGGGATGGTAAGTCAGCGGTCAAATGTCCGTGCCCAACGCGGTCATGCCGTTGATACTGCCGTTCTTGAATACACACAAGGGAGATGGAATTCGTTGTGTAGCGGTGAAATGCTTAGATATGACGAAGAACTCCGATTGCGAAGGCAGTCTCCTGGGGTGGGATTGACGCTGAGGC…	12.928	-4.08409	1.39021	-2.93775	0.00330606	0.021084	d__Bacteria	Bacteroidota	Bacteroidia	Bacteroidales	Prevotellaceae	Prevotellaceae_UCG-003	uncultured_bacterium	0.6	0	37	0	0	0	25	2	0	0	29	0	197	9	0	4	0	0	59	0	0	21	34	1	3	0	0	0	0	0	38	0	0	5
TGAGGAATATTGGTCAATGGGCGCGAGCCTGAACCAGCCAAGTCGCGTGAGGGAAGACGGCCCTACGGGTTGTAAACCTCTTTTGTCGGGGAGCAAGGACTGCCACGAGTGGCAGGGCGAGAGTACCCGAAGAAAAAGCATCGGCTAACTCCGTGCCAGCAGCCGCGGTAATACGGAGGATGCGAGCGTTATCCGGATTTATTGGGTTTAAAGGGTGCGTAGGCGGAAGTTCAAGTCAGCGGTAAAATCGAGGGGCTCAACCCCTTTAAGCCGTTGAAACTGGGTTTCTTGAGTGGGCGAGAAGTGTGCGGAATGTGTGGTGTAGCGGTGAAATGCATAGATATCACACAGAACTCCGATTGCGAAGGCAGCACACCGGCGCCCAACTGACGCTGAGGC…	27.46	5.43601	1.46077	3.72132	0.000198181	0.00275282	d__Bacteria	Bacteroidota	Bacteroidia	Bacteroidales	Muribaculaceae	Muribaculaceae	uncultured_bacterium	0.7	0	0	7	0	109	1	71	96	0	9	0	0	293	0	262	0	26	113	46	0	9	0	0	0	33	0	0	5	0	0	25	4	6
TGAGGAATATTGGTCAATGGGCGCGAGCCTGAACCAGCCAAGTCGCGTGAGGGATGAAGGTTCTATGGATCGTAAACCTCTTTTATAAGGGAATAAAGTGCGGGACGTGTCCCGTTTTGTATGTACCTTATGAATAAGGATCGGCTAACTCCGTGCCAGCAGCCGCGGTAATACGGAGGATCCGAGCGTTATCCGGATTTATTGGGTTTAAAGGGTGCGTAGGCGGCCTTTTAAGTCAGCGGTGAAAGTCTGTGGCTCAACCATAGAATTGCCGTTGAAACTGGGGGGCTTGAGTATGTTTGAGGCAGGCGGAATGCGTGGTGTAGCGGTGAAATGCTTAGATATCACGCAGAACCCCGATTGCGAAGGCAGCCTGCCAAGCCATGACTGACGCTGATG…	10.9582	5.45463	1.85287	2.94389	0.00324119	0.0208011	d__Bacteria	Bacteroidota	Bacteroidia	Bacteroidales	Tannerellaceae	Parabacteroides		1.0	0	0	0	71	0	0	8	0	10	0	0	0	0	10	0	70	10	0	0	2	0	2	0	2	3	0	0	39	0	0	0	0	0
TGAGGAATATTGGTCAATGGGCGCTAGCCTGAACCAGCCAAGTAGCGTGAAGGATGAAGGCTCTATGGGTCGTAAACTTCTTTTATATAAGAATAAAGTGCAGTATGTATACTGTTTTGTATGTATTATATGAATAAGGATCGGCTAACTCCGTGCCAGCAGCCGCGGTAATACGGAGGATCCGAGCGTTATCCGGATTTATTGGGTTTAAAGGGAGCGTAGGTGGACTGGTAAGTCAGTTGTGAAAGTTTGCGGCTCAACCGTAAAATTGCAGTTGATACTGTCAGTCTTGAGTACAGTAGAGGTGGGCGGAATTCGTGGTGTAGCGGTGAAATGCTTAGATATCACGAAGAACTCCGATTGCGAAGGCAGCTCACTGGACTGCAACTGACACTGATG…	10.0947	6.00738	1.47525	4.07211	4.65889e-05	0.0010498	d__Bacteria	Bacteroidota	Bacteroidia	Bacteroidales	Bacteroidaceae	Bacteroides		1.0	0	0	0	175	4	0	6	0	18	19	0	0	52	29	4	1092	0	0	2	7	7	0	0	2	0	0	0	43	0	0	1301	0	13
TGAGGAATATTGGTCAATGGGCGGAAGCCTGAACCAGCCAAGTAGCGTGCAGGATGACGGCCCTATGGGTTGTAAACTGCTTTTTCGCGGGGATAAAGAGGGGGACTTGTCCCCCGTTGCAGGTACCGCGTGAATAAGGACCGGCTAATTCCGTGCCAGCAGCCGCGGTAATACGGAAGGTCCGGGCGTTATCCGGATTTATTGGGTTTAAAGGGAGCGCAGGCCGTATGGTAAGCGTGTTGTGAAATGCCGTGGCTCAACCATGGCACTGCAGCGCGAACTGCCGTACTTGAGTACGCTGGAGGTAGGCGGAATTCGTGGTGTAGCGGTGAAATGCTTAGATATCACGAAGAACCCCGATTGCGAAGGCAGCCTACCGTAGCGGCACTGACGCTGAGG…	27.5981	-4.1859	1.14337	-3.66102	0.000251209	0.00299677	d__Bacteria	Bacteroidota	Bacteroidia	Bacteroidales	Prevotellaceae	Prevotellaceae_NK3B31_group	uncultured_bacterium	0.8	192	12	0	0	6	13	28	3	0	8	288	11	3	15	0	0	1	0	6	0	6	0	85	0	0	29	0	0	3	16	0	6	79
TGAGGAATATTGGTCAATGGGCGGAAGCCTGAACCAGCCAAGTAGCGTGCAGGATGACGGCCCTATGGGTTGTAAACTGCTTTTTCGCGGGGATAAAGAGGGGGATGCGTCCCCCGTTGCAGGTACCGCGTGAATAAGGACCGGCTAATTCCGTGCCAGCAGCCGCGGTAATACGGAAGGTCCGGGCGTTATCCGGATTTATTGGGTTTAAAGGGAGCGCAGGCCGTATGGTAAGCGTGTTGTGAAATGCCGTGGCTCAACCATGGCACTGCAGCGCGAACTGCCGTACTTGAGTACGCTGGAGGTAGGCGGAATTCGTGGTGTAGCGGTGAAATGCTTAGATATCACGAAGAACCCCGATTGCGAAGGCAGCCTACCGTAGCGGCACTGACGCTGAGG…	61.9941	-5.78731	1.21159	-4.77664	1.78248e-06	8.60684e-05	d__Bacteria	Bacteroidota	Bacteroidia	Bacteroidales	Prevotellaceae	Prevotellaceae_NK3B31_group	uncultured_bacterium	0.8	384	0	0	2	6	12	33	0	0	9	537	84	0	10	13	0	0	0	0	0	4	155	142	0	12	245	0	0	0	122	0	0	47
TGAGGAATATTGGTCAATGGGCGGAAGCCTGAACCAGCCAAGTAGCGTGCAGGATGACGGCCCTCCGGGTTGTAAACTGCTTTTAGTTGGGAATAAACGGCGGGACGTGTCCCGCTTTGCATGTACCATCAGAAAAAGGACCGGCTAATTCCGTGCCAGCAGCCGCGGTAATACGGAAGGTCCGGGCGTTATCCGGATTTATTGGGTTTAAAGGGAGCGCAGGCGGGCTTTTAAGTCAGTTGTGAAATACGGCGGCTCAACCGTCGGACTGCAGTTGATACTGGAAGCCTTGAGTTCACACAGGGATGCCGGAATTCATGGTGTAGCGGTGAAATGCTCAGATATCATGAAGAACCCCGATCGCGAAGGCAGGCATCCGGGGTGTTACTGACGCTGAGG…	3.28128	3.96367	1.49728	2.64725	0.00811501	0.0415802	d__Bacteria	Bacteroidota	Bacteroidia	Bacteroidales	Prevotellaceae	Alloprevotella	uncultured_bacterium	0.7	0	10	0	0	6	0	0	5	0	0	0	25	0	16	0	0	9	0	10	6	4	0	0	4	102	0	0	0	21	0	0	6	0
TGAGGAATATTGGTCAATGGGCGGAAGCCTGAACCAGCCAAGTCGCGTGAGGGAAGACGGTCCTACGGATTGTAAACCTCTTTTGTCGGGGAGCAAAGGGGCCATTCATGGCAGGATGAGCGTACCCGAAGAAAAAGCATCGGCTAACTCCGTGCCAGCAGCCGCGGTAATACGGAGGATGCGAGCGTTATCCGGATTTATTGGGTTTAAAGGGTGCGCAGGCGGACTGTCAAGTCAGCGGTAAAAATTCGGGGCTCAACCCCGTCCGGCCGTTGAAACTGGCAGACTGGAGTGCGGCAGAGGGATGCGGAATGCGAGGTGTAGCGGTGAAATGCATAGATATCGCGCAGAACTCCGATTGCGAAGGCAGCGTCCCATGCCGTAACTGACGCTGAGGCA…	80.9708	4.60488	1.03692	4.44091	8.95806e-06	0.000302782	d__Bacteria	Bacteroidota	Bacteroidia	Bacteroidales	Muribaculaceae	Muribaculaceae	uncultured_bacterium	1.0	0	9	363	789	66	1	382	916	56	119	0	29	16	124	6	21	18	0	8	1001	104	0	4	15	35	0	5	17	0	0	0	31	70
TGAGGAATATTGGTCAATGGGCGGAAGCCTGAACCAGCCAAGTCGCGTGAGGGAAGACGGTCCTACGGATTGTAAACCTCTTTTGTCGGGGAGCAAAGGGGCCATTCATGGCAGGATGAGCGTACCCGAAGAAAAAGCATCGGCTAACTCCGTGCCAGCAGCCGCGGTAATACGGAGGATGCGAGCGTTATCCGGATTTATTGGGTTTAAAGGGTGCGCAGGCGGACTGTCAAGTCAGCGGTAAAATTTCGGGGCTCAACCCCGTCCGGCCGTTGAAACTGGCAGACTGGAGTGCGGCAGAGGGATGCGGAATGCGAGGTGTAGCGGTGAAATGCATAGATATCGCGCAGAACTCCGATTGCGAAGGCAGCGTCCCATGCCGTAACTGACGCTGAGGCA…	199.292	3.21354	0.961869	3.34093	0.00083497	0.00749257	d__Bacteria	Bacteroidota	Bacteroidia	Bacteroidales	Muribaculaceae	Muribaculaceae	uncultured_bacterium	1.0	0	28	1067	538	153	6	760	2823	111	67	0	12	19	1297	88	31	37	122	45	2926	39	0	0	70	150	2	9	92	7	58	1	79	26
TGAGGAATATTGGTCAATGGGCGGAAGCCTGAACCAGCCAAGTCGCGTGAGGGAAGACGGTCCTATGGATTGTAAACCTCTTTTGCCGGGGAGCAAGCCGGGTCTGCGGACCCGCGTTGAGAGTACCCGGAGAAAAAGCATCGGCTAACTCCGTGCCAGCAGCCGCGGTAATACGGAGGATGCGAGCGTTATCCGGATTTATTGGGTTTAAAGGGTGCGTAGGCGGATTGTTAAGTCAGTGGTCAAAACGGGAGGCTCAACCTTCTGTCGCCATTGAAACTGGCAGTCTAGAGTGAGCGAGAAGTATGCGGAATGCGTGGTGTAGCGGTGAAATGCATAGATATCACGCAGAACTCCGATTGCGAAGGCAGCATACCGGCGCTCAACTGACGCTGAGGC…	12.6352	3.48489	1.28412	2.71385	0.00665067	0.0354936	d__Bacteria	Bacteroidota	Bacteroidia	Bacteroidales	Muribaculaceae	Muribaculaceae	uncultured_bacterium	1.0	0	1	1	0	0	0	14	33	43	0	0	5	251	36	3	0	32	45	2	0	3	0	1	2	81	0	33	0	9	4	0	25	0
TGAGGAATATTGGTCAATGGGCGGAAGCCTGAACCAGCCAAGTCGCGTGAGGGATGACGGGTCCATGGCCTGTAAACCTCTTTTGTGAAGGAAGAACCGCGGGGACGTGTCCCCGCCTGCCAGTACTTCACGAATAAGCATCGGCTAACTCCGTGCCAGCAGCCGCGGTAACACGGGGGATGCGAGCGTTATCCGGATTCATTGGGTTTAAAGGGAGCGTAGGCGGCCCGACAAGTCAGCGGTAAAAGACTGCAGCTAAACTGTAGCGCGCCGTTGAAACTGCCGGGCTAGAGTGCAGACGAGGTTGGCGGAACAGGTGAAGTAGCGGTGAAATGCATAGATATCACCTGGAACCCCGACAGCGAAGGCAGCTGACCAGGCTGTAACTGACGCTGATGC…	59.9688	2.45115	0.68649	3.57055	0.000356231	0.00405863	d__Bacteria	Bacteroidota	Bacteroidia	Bacteroidales	Marinifilaceae	Butyricimonas		0.7	4	31	36	118	27	11	48	58	256	38	5	2	125	315	100	15	31	29	95	21	32	10	0	41	93	16	5	364	31	38	47	11	39
TGAGGAATATTGGTCAATGGGCGGAAGCCTGAACCAGCCATGCCGCGTGAAGGAAGAAGGTCCTATGGATTTTAAACTTCTTTTGTCGGAGAGCAATAAGGGTCTCGCGAGATCCGATGAGAGTATCCGACGAATAAGCATCGGCTAACTCCGTGCCAGCAGCCGCGGTAATACGGGGGATGCGAGCGTTATCCGGATTTATTGGGTTTAAAGGGTGCGTAGGCGGTCCGGTAAGTCAGCCGTGAAAAGCCCCCGCTCAACGGGGGTCGTGCGTTTGATACTGTTGGACTGGAATGCGGATGCCGTGGGAGGAATGTGTGGTGTAGCGGTGAAATGCATAGATATCACACAGAACACCGATTGCGAAGGCATCTCACGAATCCGCAATTGACGCTGAGG…	76.5312	-3.28434	1.00001	-3.28429	0.00102238	0.00863912	d__Bacteria	Bacteroidota	Bacteroidia	Bacteroidales	Rikenellaceae	Rikenellaceae_RC9_gut_group	uncultured_bacterium	1.0	255	209	12	4	0	81	0	21	0	104	360	673	10	12	12	0	4	0	13	141	77	119	148	20	0	49	0	0	60	48	0	260	30
TGAGGAATATTGGTCAATGGGCGGAAGCCTGAACCAGCCATGCCGCGTGAAGGAAGAAGGTCCTATGGATTTTAAACTTCTTTTGTCGGAGAGCAATAAGGGTCTCGTGAGATCCGATGAGAGTATCCGACGAATAAGCATCGGCTAACTCCGTGCCAGCAGCCGCGGTAATACGGGGGATGCGAGCGTTATCCGGATTTATTGGGTTTAAAGGGTGCGTAGGCGGTCCGGTAAGTCAGCCGTGAAAAGCCCCCGCTCAACGGGGGTCGTGCGTTTGATACTGTTGGACTGGAATGCGGATGCCGTGGGAGGAATGTGTGGTGTAGCGGTGAAATGCATAGATATCACACAGAACACCGATTGCGAAGGCATCTCACGAATCCGCAATTGACGCTGAGG…	223.294	-3.15746	0.924673	-3.41467	0.00063859	0.00622625	d__Bacteria	Bacteroidota	Bacteroidia	Bacteroidales	Rikenellaceae	Rikenellaceae_RC9_gut_group	uncultured_bacterium	1.0	1426	679	33	14	0	311	0	19	0	192	2055	1175	21	46	9	0	3	6	185	492	153	296	135	73	19	123	28	0	449	95	6	393	29
TGAGGAATATTGGTCAATGGGCGGAAGCCTGAACCAGCCATGCCGCGTGAAGGACTAAGGCCCTACGGGTCGTAAACTTCTTTAGACGCAGAGCAATAAGGTCCACGCGTGGACCGATGAGAGTATGCGTAGAATAAGCATCGGCTAACTCCGTGCCAGCAGCCGCGGTAATACGGGGGATGCGAGCGTTATCCGGATTCATTGGGTTTAAAGGGTGCGTAGGCGGCCGAGTAAGTCAGCGGTGAAAGACCGGGGCTCAACCCTGGAAGTGCCGTTGATACTGTTTGGCTGGAATGATCCCGCCGCGGGAGGAATGAGTGGTGTAGCGGTGAAATGCATAGATATCACTCAGAACACCGATTGCGAAGGCATCTCGCGAGGGGTCAATTGACGCTGAGG…	448.694	2.13784	0.752416	2.8413	0.00449305	0.0271187	d__Bacteria	Bacteroidota	Bacteroidia	Bacteroidales	Rikenellaceae	Rikenellaceae_RC9_gut_group	uncultured_bacterium	1.0	18	110	75	125	6382	19	3877	1474	33	1552	22	490	134	836	115	70	445	75	59	616	1083	47	18	28	95	187	172	114	663	258	41	487	156
TGAGGAATATTGGTCAATGGGCGGAAGCCTGAACCAGCCATGCCGCGTGAAGGACTAAGGCCCTACGGGTCGTAAACTTCTTTAGACGCAGAGCAATAAGGTCCACGTGTGGACCGATGAGAGTATGCGTAGAATAAGCATCGGCTAACTCCGTGCCAGCAGCCGCGGTAATACGGGGGATGCGAGCGTTATCCGGATTCATTGGGTTTAAAGGGTGCGTAGGCGGCCGAGTAAGTCAGCGGTGAAAGACCGGGGCTCAACCCTGGAAGTGCCGTTGATACTGTTTGGCTGGAATGATCCCGCCGCGGGAGGAATGAGTGGTGTAGCGGTGAAATGCATAGATATCACTCAGAACACCGATTGCGAAGGCATCTCGCGAGGGGTCAATTGACGCTGAGG…	196.789	2.85802	0.738008	3.87262	0.000107671	0.00188239	d__Bacteria	Bacteroidota	Bacteroidia	Bacteroidales	Rikenellaceae	Rikenellaceae_RC9_gut_group	uncultured_bacterium	1.0	0	44	100	76	232	18	1783	448	23	2717	4	42	117	220	58	4	316	4	56	273	1860	42	14	45	69	106	60	88	384	32	11	608	260
TGAGGAATATTGGTCAATGGGCGGAAGCCTGAACCAGCCATGCCGCGTGACGGAAGACGGCCCTATGGGTCTTAAACGTCTTTGGTCCCGGAGCAATAAGAGCCACGCGTGGCTCGATGAGAGTACGGGAAGAACAAGCATCGGCTAACTCCGTGCCAGCAGCCGCGGTAATACGGGGGATGCGAGCGTTATCCGGATTTATTGGGTTTAAAGGGTGCGTAGGCGGGGTGGTAAGTCAGCCGTGAAATGTCCACGCTCAACGTGGAACGTGCGTTTGATACTGCCGTCCTGGAATGCGGATGCCGTGGGAGGAATGTGTGGTGTAGCGGTGAAATGCATAGATATCACACAGAACACCGATTGCGAAGGCATCTCACGAATCCGCAATTGACGCTGAGG…	72.6523	4.87336	1.32955	3.66543	0.000246927	0.00298076	d__Bacteria	Bacteroidota	Bacteroidia	Bacteroidales	Rikenellaceae	Rikenellaceae_RC9_gut_group	uncultured_bacterium	1.0	0	12	16	0	64	5	339	1343	1	69	0	12	11	1136	5	0	0	0	0	0	38	0	0	4	24	7	0	277	205	4	0	5	5
TGAGGAATATTGGTCAATGGGCGGAAGCCTGAACCAGCCATGCCGCGTGCGGGAAGGAGGCCCTATGGGCTGTGAACCGCTTTTGCCTGGGGGCAATAAGGGCGTCGCGCACGTCCGATGAGAGTACCAGGGGAATAAGCATCGGCTAACTCCGTGCCAGCAGCCGCGGTAATACGGGGGATGCGAGCGTTATCCGGATTCATTGGGTTTAAAGGGTGCGTAGGCTGTGCGTCAAGTCAGGGGTGAAATTCCGGGGCTCAACTCCGGGGCTGCCCTTGATACTGTCGCGCTGGAGTGCGGATGCCGCCGGAGGAATGAGTGGTGTAGCGGTGAAATGCTTAGATATCACTCAGAACACCGATTGCGAAGGCATCTGGCGAATCCGTAACTGACGCTGAG…	490.448	4.3323	1.01459	4.27002	1.95455e-05	0.000566262	d__Bacteria	Bacteroidota	Bacteroidia	Bacteroidales	Rikenellaceae	Rikenellaceae_RC9_gut_group	uncultured_bacterium	1.0	2	8	14189	3242	62	0	281	129	36	131	0	0	94	2140	58	0	5090	14	37	993	101	33	6	8	143	77	325	1460	238	186	74	4369	62
TGAGGAATATTGGTCAATGGGCGGGAGCCTGAACCAGCCAAGTAGCGTGCAGGACGACGGCCCTATGGGTTGTAAACTGCTTTTGCGCGGGGATAAAGTGCGCCACGTGTGGCTCATTGCAGGTACCGCGCGAATAAGGACCGGCTAATTCCGTGCCAGCAGCCGCGGTAATACGGAAGGTCCGGGCGTTATCCGGATTCATTGGGTTTAAAGGGAGCGCAGGCCGCCCCTTAAGCGTGTTGTGAAATGCCGCGGCTCAACCGTGGCACTGCAGCGCGAACTGGGGGGCTTGAGTGCGCGCAGCGCAGGCGGAACTCGTGGTGTAGCGGTGAAATGCTTAGATATCACGAAGAACTCCGATCGCGAAGGCAGCCTGCGGGAGCGCAACTGACGCTGAGG…	72.8512	4.4556	1.59654	2.79079	0.00525799	0.0299528	d__Bacteria	Bacteroidota	Bacteroidia	Bacteroidales	Prevotellaceae	Prevotellaceae_NK3B31_group	uncultured_bacterium	0.8	0	0	258	128	419	0	60	183	0	37	0	0	80	290	0	0	137	0	426	0	42	47	0	0	323	0	0	9	0	0	0	0	33
TGAGGAATATTGGTCAATGGGCGGGAGCCTGAACCAGCCAAGTCGCGTGAGGGAAGACGGTCCTATGGATTGTAAACCTCTTTTGTCGGGGAGCAACGAAGGCACGTGTGCCTGAAGCGAGATTACCCGAAGAAAAAGCATCGGCTAACTCCGTGCCAGCAGCCGCGGTAATACGGAGGATGCGAGCGTTATCCGGATTTATTGGGTTTAAAGGGTGCGTAGGCGGATTTTTAAGTCAGCGGTAAAATCGCGAGGCTCAACCTCGTGCCGCCGTTGAAACTGGAGATCTTGAGTGGGCGAGAAGTATGCGGAATGCGTGGTGTAGCGGTGAAATGCATAGATATCACGCAGAACTCCGATTGCGAAGGCAGCATACCGGCGCCCAACTGACGCTGAAGC…	108.253	3.72207	1.03379	3.6004	0.000317727	0.00366108	d__Bacteria	Bacteroidota	Bacteroidia	Bacteroidales	Muribaculaceae	Muribaculaceae	uncultured_bacterium	1.0	0	7	67	304	180	3	387	33	6	305	0	2	2	27	62	1	317	46	1	18	308	18	0	66	303	0	42	260	30	5	0	4	36
TGAGGAATATTGGTCAATGGGCGGTAGCCTGAACCAGCCAAGTCGCGTGAGGGATGACGGCCCTACGGGTTGTAAACCTCTTTTATAAGGGAATAAAGATGCGGTCGAGACCGCAGTTGCATGTACCTTATGAATAAGCATCGGCTAACTCCGTGCCAGCAGCCGCGGTAATACGGAGGATGCGAGCGTTATCCGGATTCATTGGGTTTAAAGGGTGCGTAGGTTGCTTGTTAAGTCAGCGGTGAAAGTCAGTGGCTCAACCATTGAATTGCCGTTGAAACTGGCGAGCTTGAGTACGTACGGGGCAGGCGGAATGCGTGGTGTAGCGGTGAAATGCATAGATATCACGCAGAACCCCGATCGCGAAGGCAGCCTGCCAGGCCGTGACTGACACTGATG…	4.51742	-3.09413	1.10001	-2.81282	0.00491093	0.0285736	d__Bacteria	Bacteroidota	Bacteroidia	Bacteroidales	Tannerellaceae	Parabacteroides	uncultured_bacterium	1.0	14	0	0	0	0	6	0	4	0	7	8	2	2	0	0	0	0	2	1	0	0	4	11	1	1	25	0	0	0	10	19	0	8
TGAGGAATATTGGTCAATGGGCGTAAGCCTGAACCAGCCAAGTCGCGTGAGGGATGAAGGTTCTATGGATCGTAAACCTCTTTTATAAGGGAATAAAGTGCGGGACGTGTCCCGTTTTGTATGTACCTTATGAATAAGGATCGGCTAACTCCGTGCCAGCAGCCGCGGTAATACGGAGGATCCGAGCGTTATCCGGATTTATTGGGTTTAAAGGGTGCGTAGGCGGCCTTTTAAGTCAGCGGTGAAAGTCTGTGGCTCAACCATAGAATTGCCGTTGAAACTGGGAGGCTTGAGTATGTTTGAGGCAGGCGGAATGCGTGGTGTAGCGGTGAAATGCTTAGATATCACGCAGAACCCCGATTGCGAAGGCAGCCTGCCAAGCCATGACTGACGCTGATG…	10.9978	5.22702	1.88698	2.77004	0.00560487	0.0312271	d__Bacteria	Bacteroidota	Bacteroidia	Bacteroidales	Tannerellaceae	Parabacteroides		1.0	0	0	0	53	0	0	6	0	13	0	0	0	0	15	0	77	7	1	0	0	0	0	0	0	0	0	0	53	0	2	1	1	0
TGAGGAATATTGGTCAATGGTCGGAAGACTGAACCAGCCATGCCGCGTGAAGGTGACGGCCCTATGGGTCTTAAACTTCTTTTGTCTGGGAGCAATAAGGTGTTCGTGAACACCGATGAGAGTACCAGACGAATAAGCATCGGCTAACTCCGTGCCAGCAGCCGCGGTAATACGGGGGATGCGAGCGTTATCCGGATTTATTGGGTTTAAAGGGTGCGTAGGCGGCCTGTTAAGTCAGCGGTGAAATGTCCTCGCTCAACGAGGAAAGTGCCGTTGATACTGGTGGGCTTGAATGCGGATGCCGTTGGAGGAATGTGTGGTGTAGCGGTGAAATGCATAGATATCACACAGAACACCGATTGCGAAGGCATCTGACGAATCCGCGATTGACGCTGATGC…	29.318	-6.46189	1.59959	-4.0397	5.35186e-05	0.00113058	d__Bacteria	Bacteroidota	Bacteroidia	Bacteroidales	Rikenellaceae	Rikenellaceae_RC9_gut_group	uncultured_bacterium	1.0	387	31	7	0	0	0	0	0	0	12	541	0	0	0	0	0	0	4	231	4	2	0	11	0	0	0	0	0	0	55	0	0	0
TGGGGAATATTGCACAATGGGCGAAAGCCTGATGCAGCAACGCCGCGTGAGCGATGAAGGCCTTCGGGTCGTAAAGCTCTGTCCTCAAGGAAGATAATGACGGTACTTGAGGAGGAAGCCCCGGCTAACTACGTGCCAGCAGCCGCGGTAATACGTAGGGGGCTAGCGTTATCCGGATTTACTGGGCGTAAAGGGTGCGTAGGTGGTTTCTTAAGTCAGGAGTGAAAGGCTACGGCTCAACCGTAGTAAGCTCTTGAAACTGGGAAACTTGAGTGCAGGAGAGGAAAGTGGAATTCCTAGTGTAGCGGTGAAATGCGTAGATATTAGGAGGAACACCAGTAGCGAAGGCGGCTTTCTGGACTGTAACTGACACTGAGGCACGAAAGCGTGGGGAGCAAA…	455.475	-2.19979	0.576433	-3.81621	0.000135516	0.00221635	d__Bacteria	Firmicutes	Clostridia	Peptostreptococcales-Tissierellales	Peptostreptococcaceae	Terrisporobacter	uncultured_bacterium	0.7	2118	624	108	60	1034	301	254	198	124	501	1888	353	14	56	288	268	4	793	36	1639	293	797	28	193	139	1210	392	208	568	1968	63	498	375
TGGGGAATATTGCACAATGGGCGAAAGCCTGATGCAGCAACGCCGCGTGAGGGAAGACGGCTTTCGGATTGTAAACCTCTGTTTTCGGTGACGAATAAATGACGGTAACCGAGTAGGAAGCCACGGCTAACTACGTGCCAGCAGCCGCGGTAATACGTAGGTGGCAAGCGTTATCCGGAATTACTGGGTGTAAAGGGAGCGCAGGCGGGATAGCAAGTCAGCTGTGAAAACTATGGGCTCAACCCATAAACTGCAGTTGAAACTGTTATTCTTGAGTGGAGTAGAGGCAAGCGGAATTCCGAGTGTAGCGGTGAAATGCGTAGATATTCGGAGGAACACCAGTGGCGAAGGCGGCTTGCTGGGCTCTAACTGACGCTGAGGCTCGAAAGTGTGGGGAGC…	12.5559	5.06945	1.29082	3.9273	8.59051e-05	0.0015555	d__Bacteria	Firmicutes	Clostridia	Oscillospirales	[Eubacterium]_coprostanoligenes_group	[Eubacterium]_coprostanoligenes_group	uncultured_bacterium	0.6	0	0	0	33	50	0	92	0	24	9	0	0	5	41	56	0	0	0	13	9	3	0	0	15	0	0	36	102	0	5	4	8	4
TGGGGAATATTGCACAATGGGCGAAAGCCTGATGCAGCAACGCCGCGTGAGGGAAGACGGTTTTCGGATTGTAAACCTCTGTTTTCGGTGACGAATAAATGACGGTAACCGAGTAGGAAGCCACGGCTAACTACGTGCCAGCAGCCGCGGTAATACGTAGGTGGCAAGCGTTATCCGGAATTACTGGGTGTAAAGGGAGCGCAGGCGGGATAGCAAGTCAGCTGTGAAAACTATGGGCTCAACCCATAAACTGCAGTTGAAACTGTTATTCTTGAGTGGAGTAGAGGCAAGCGGAATTCCGAGTGTAGCGGTGAAATGCGTAGATATTCGGAGGAACACCAGTGGCGAAGGCGGCTTGCTGGGCTCTAACTGACGCTGAGGCTCGAAAGTGTGGGGAGC…	440.113	3.48338	0.940136	3.70519	0.000211235	0.00278172	d__Bacteria	Firmicutes	Clostridia	Oscillospirales	[Eubacterium]_coprostanoligenes_group	[Eubacterium]_coprostanoligenes_group	uncultured_bacterium	0.6	23	0	0	1234	1250	0	3378	127	990	150	72	8	202	1488	1340	0	8	71	543	362	119	161	19	556	77	7	1453	3379	11	90	56	224	109
TGGGGAATATTGCACAATGGGCGAAAGCCTGATGCAGCAACGCCGCGTGGGTGATGAAGGTTTTCGGATCGTAAAGCCCTGTCTTTTGGGACGATAATGACGGTACCAAAGGAGGAAGCCACGGCTAACTACGTGCCAGCAGCCGCGGTAATACGTAGGTGGCAAGCGTTGTCCGGATTTACTGGGCGTAAAGGGAGCGTAGGCGGACCTTTAAGTGAGATGTGAAATACCCGAGCTCAACTTGGGTGCTGCATTTCAAACTGGAGGTCTAGAGTGTCGGAGAGGTAAGTGGAATTCCTAGTGTAGCGGTGAAATGCGTAGAGATTAGGAAGAACCCCGGTGGCGAAGGCGACTTACTGGACGATAACTGACGCTGAGGCTCGAAAGCGTGGGGAGCAA…	39.1253	-5.98069	1.60189	-3.73351	0.00018883	0.00270814	d__Bacteria	Firmicutes	Clostridia	Clostridiales	Clostridiaceae			1.0	189	0	0	1	72	48	0	0	0	0	225	268	0	0	0	0	0	58	0	0	0	130	2	0	0	179	0	0	0	125	0	0	0
TGGGGAATATTGCACAATGGGCGAAAGCCTGATGCAGCGACGCCGCGTGAGTGAAGAAGTATTTCGGTATGTAAAGCTCTATCAGCAGGGAAGAAAATGACGGTACCTGACTAAGAAGCCCCGGCTAACTACGTGCCAGCAGCCGCGGTAATACGTAGGGGGCAAGCGTTATCCGGATTTACTGGGTGTAAAGGGAGCGTAGACGGCGAAGCAAGTCTGAAGTGAAAACCCAGGGCTCAACCCTGGGACTGCTTTGGAAACTGTTTTGCTAGAGTGTCGGAGAGGTAAGTGGAATTCCTAGTGTAGCGGTGAAATGCGTAGATATTAGGAGGAACACCAGTGGCGAAGGCGGCTTACTGGACGATAACTGACGTTGAGGCTCGAAAGCGTGGGGAGCAA…	49.928	4.00796	0.961589	4.16805	3.07212e-05	0.000797321	d__Bacteria	Firmicutes	Clostridia	Lachnospirales	Lachnospiraceae	Lachnoclostridium		0.7	0	0	40	605	186	4	83	5	13	14	0	6	46	77	26	150	337	5	0	19	7	4	0	7	39	11	18	157	24	0	23	40	20
TGGGGAATATTGCACAATGGGCGAAAGCCTGATGCAGCGACGCCGCGTGAGTGAAGAAGTATTTCGGTATGTAAAGCTCTATCAGCAGGGAAGATAATGACGGTACCTGACTAAGAAGCCCCGGCTAACTACGTGCCAGCAGCCGCGGTAATACGTAGGGGGCAAGCGTTATCCGGATTTACTGGGTGTAAAGGGAGCGTAGACGGCATGGCAAGTCTGAAGTGAAAACCCAGGGCTCAACCCTGGGACTGCTTTGGAAACTGTCAAGCTAGAGTGCAGGAGAGGTAAGTGGAATTCCTAGTGTAGCGGTGAAATGCGTAGATATTAGGAGGAACACCAGTGGCGAAGGCGGCTTACTGGACTGTAACTGACGTTGAGGCTCGAAAGCGTGGGGAGCAA…	4.31426	4.04642	1.54519	2.61873	0.0088259	0.0443593	d__Bacteria	Firmicutes	Clostridia	Lachnospirales	Lachnospiraceae	Lachnoclostridium		0.9	0	0	0	7	8	0	0	0	22	0	0	2	1	0	0	11	9	0	0	0	1	0	0	4	3	0	0	16	0	0	5	0	4
TGGGGAATATTGCACAATGGGCGCAAGCCTGATGCAGCCATGCCGCGTGTATGAAGAAGGCCTTCGGGTTGTAAAGTACTTTCAGCGGGGAGGAAGGGAGTAAAGTTAATACCTTTGCTCATTGACGTTACCCGCAGAAGAAGCACCGGCTAACTCCGTGCCAGCAGCCGCGGTAATACGGAGGGTGCAAGCGTTAATCGGAATTACTGGGCGTAAAGCGCACGCAGGCGGTTTGTTAAGTCAGATGTGAAATCCCCGGGCTCAACCTGGGAACTGCATCTGATACTGGCAAGCTTGAGTCTCGTAGAGGGGGGTAGAATTCCAGGTGTAGCGGTGAAATGCGTAGAGATCTGGAGGAATACCGGTGGCGAAGGCGGCCCCCTGGACGAAGACTGACGC…	1750.99	4.1148	0.878504	4.68387	2.81504e-06	0.000118935	d__Bacteria	Proteobacteria	Gammaproteobacteria	Enterobacterales	Enterobacteriaceae	Escherichia-Shigella		1.0	54	74	21316	212	580	47	719	1416	6711	86	58	21	2348	10784	39	556	19111	9	183	629	46	1836	0	78	1058	37	935	11876	1884	318	5339	107	6720
TGGGGAATATTGCACAATGGGCGCAAGCCTGATGCAGCCATGCCGCGTGTATGAAGAAGGTCTTCGGGTTGTAAAGTACTTTCAGCGGGGAGGAAGGGAGTAAAGTTAATACCTTTGCTCATTGACGTTACCCGCAGAAGAAGCACCGGCTAACTCCGTGCCAGCAGCCGCGGTAATACGGAGGGTGCAAGCGTTAATCGGAATTACTGGGCGTAAAGCGCACGCAGGCGGTTTGTTAAGTCAGATGTGAAATCCCCGGGCTCAACCTGGGAACTGCATCTGATACTGGCAAGCTTGAGTCTCGTAGAGGGGGGTAGAATTCCAGGTGTAGCGGTGAAATGCGTAGAGATCTGGAGGAATACCGGTGGCGAAGGCGGCCCCCTGGACGAAGACTGACGC…	46.3275	4.25375	1.21181	3.51024	0.000447706	0.00477959	d__Bacteria	Proteobacteria	Gammaproteobacteria	Enterobacterales	Enterobacteriaceae	Escherichia-Shigella		1.0	0	0	600	8	17	0	18	35	139	0	0	0	73	283	0	16	567	0	5	22	0	57	0	0	27	4	19	318	35	6	158	0	188
TGGGGAATATTGCACAATGGGCGCAAGCCTGATGCAGCGACGCCGCGTGAGCGAAGAAGTATTTCGGTATGTAAAGCTCTATCAGCAGGGAAGAAAATGACGGTACCTGACTAAGAAGCTCCGGCTAAATACGTGCCAGCAGCCGCGGTAATACGTATGGAGCAAGCGTTATCCGGATTTACTGGGTGTAAAGGGAGCGTAGACGGATTAGCAAGTCTGATGTGAAAGGCTGGGGCTCAACCCCGGGACTGCATTGGAAACTGTCAGTCTTGAGTGCCGGAGAGGTAAGCGGAATTCCTAGTGTAGCGGTGAAATGCGTAGATATTAGGAGGAACACCAGTGGCGAAGGCGGCTTACTGGACGGTAACTGACGTTGAGGCTCGAAAGCGTGGGGAGCAA…	5.74681	-2.28595	0.743299	-3.07541	0.00210215	0.0150111	d__Bacteria	Firmicutes	Clostridia	Lachnospirales	Lachnospiraceae	Marvinbryantia	uncultured_bacterium	0.8	4	9	2	0	0	0	9	1	4	15	5	16	0	2	0	0	0	20	2	2	16	6	9	9	2	7	9	2	12	38	0	3	2
TGGGGAATATTGCACAATGGGCGCAAGCCTGATGCAGCGATGCCGCGTGGAGGAAGAAGGTTTTCGGATTGTAAACTCCTGTCTTAAGGGACGATAATGACGGTACCTTAGGAGGAAGCTCCGGCTAACTACGTGCCAGCAGCCGCGGTAATACGTAGGGAGCGAGCGTTGTCCGGAATTACTGGGTGTAAAGGGAGCGTAGGCGGGATTGCAAGTCAGATGTGAAATGTATGGGCTTAACCCATAAACTGCATTTGAAACTGTAGTTCTTGAGTGAAGTAGAGGTAAGCGGAATTCCTAGTGTAGCGGTGAAATGCGTAGATATTAGGAGGAACATCGGTGGCGAAGGCGGCTTACTGGGCTTTTACTGACGCTGAGGCTCGAAAGCGTGGGGAGCAA…	18.9051	-4.61639	1.56348	-2.95263	0.00315081	0.0203498	d__Bacteria	Firmicutes	Clostridia	Oscillospirales	Ruminococcaceae	Ruminococcus		1.0	0	0	0	0	1	355	0	0	0	15	0	0	0	0	30	0	0	1	5	0	3	0	2	6	0	20	12	0	0	88	0	32	0
TGGGGAATATTGCACAATGGGCGGAAGCCTGATGCAGCGACGCCGCGTGAGCGAAGAAGTATTTCGGTATGTAAAGCTCTATCAGCAGGGAAGAAAATGACGGTACCTGACTAAGAAGCTCCGGCTAAATACGTGCCAGCAGCCGCGGTAATACGTATGGAGCAAGCGTTATCCGGATTTACTGGGTGTAAAGGGAGCGTAGACGGACTGGCAAGTCTGGTGTGAAAGGCTGGGGCTCAACCCCGGGACTGCATTGGAAACTGCCTGTCTTGAGTGCCGGAGAGGTAAGCGGAATTCCTAGTGTAGCGGTGAAATGCGTAGATATTAGGAGGAACACCAGTGGCGAAGGCGGCTTACTGGACGGTAACTGACGTTGAGGCTCGAAAGCGTGGGGAGCAA…	26.8095	-1.5434	0.49934	-3.09088	0.00199563	0.0146402	d__Bacteria	Firmicutes	Clostridia	Lachnospirales	Lachnospiraceae	Marvinbryantia	uncultured_bacterium	0.8	19	33	38	2	7	74	12	27	9	54	47	48	20	15	35	0	4	17	58	12	52	79	32	28	12	31	24	6	16	32	47	107	10
TGGGGAATATTGCACAATGGGCGGAAGCCTGATGCAGCGACGCCGCGTGAGTGAAGAAGTATCTCGGTATGTAAAGCTCTATCAGCAGGGAAGAAAATGACGGTACCTGACTAAGAAGCCCCGGCTAACTACGTGCCAGCAGCCGCGGTAATACGTAGGGGGCAAGCGTTATCCGGATTTACTGGGTGTAAAGGGAGCGTAGACGGCGACGCAAGTCTGGAGTGAAAGCCCGGGGCCCAACCCCGGGACTGCTTTGGAAACTGTGCTGCTGGAGTGCAGGAGAGGTAAGTGGAATTCCTAGTGTAGCGGTGAAATGCGTAGATATTAGGAGGAACACCAGTGGCGAAGGCGGCTTACTGGACTGTAACTGACGTTGAGGCTCGAAAGCGTGGGGAGCAA…	16.1624	3.90463	1.45298	2.68733	0.00720262	0.0376467	d__Bacteria	Firmicutes	Clostridia	Lachnospirales	Lachnospiraceae	Lachnoclostridium	uncultured_organism	0.6	0	0	0	51	9	7	2	0	58	5	0	0	7	34	0	84	22	0	3	5	2	4	0	2	13	0	0	41	0	0	0	0	0
TGGGGAATATTGCACAATGGGGGAAACCCTGATGCAGCAACGCCGCGTGAAGGAAGAAGGCCTTTGGGTCGTAAACTTCTGTTCTAAGGGAAGATAATGACGGTACCTTAGGAGCAAGTCCCGGCTAACTACGTGCCAGCAGCCGCGGTAATACGTAGGGGGCAAGCGTTATCCGGAATTATTGGGCGTAAAGAGTACGTAGGTGGTTACCTAAGCACGAGGTATAAGGCAATGGCTTAACCATTGTTCGCCTTGTGAACTGGGCTACTTGAGTGCAGGAGAGGAAAGCGGAATTCCTAGTGTAGCGGTGAAATGCGTAGATATTAGGAGGAACACCAGTGGCGAAGGCGGCTTTCTGGACTGTAACTGACACTGAGGTACGAAAGCGTGGGGAGCAAA…	3.43475	4.09848	1.24594	3.28946	0.0010038	0.00855341	d__Bacteria	Firmicutes	Clostridia	Peptostreptococcales-Tissierellales	Anaerovoracaceae	Family_XIII_AD3011_group	uncultured_bacterium	0.8	0	0	7	5	0	0	0	8	8	0	0	0	11	18	15	123	2	1	2	55	2	0	0	2	4	0	11	4	0	0	0	0	0
TGGGGAATATTGCACAATGGGGGAAACCCTGATGCAGCAACGCCGCGTGAAGGAAGAAGGCCTTTGGGTCGTAAACTTCTGTTCTGAGGGAAGAAAGTGACGGTACCTCAGGAGCAAGTCCCGGCTAACTACGTGCCAGCAGCCGCGGTAATACGTAGGGGGCAAGCGTTATCCGGAATTATTGGGCGTAAAGAGTACGTAGGTGGTTACCTAAGCACGGGGTATAAGGCAATGGCTCAACCATTGTTTGCCTTGTGAACTGGGCTACTTGAGTGCAGGAGAGGAAAGCGGAATTCCTAGTGTAGCGGTGAAATGCGTAGATATTAGGAGGAACACCAGTGGCGAAGGCGGCTTTCTGGACTGTAACTGACACTGAGGTACGAAAGCGTGGGGAGCAAA…	13.4714	5.39718	1.32978	4.05871	4.93453e-05	0.00108774	d__Bacteria	Firmicutes	Clostridia	Peptostreptococcales-Tissierellales	Anaerovoracaceae	Family_XIII_AD3011_group	uncultured_bacterium	0.9	0	0	56	0	15	1	36	24	225	0	0	0	48	49	8	0	3	0	15	36	0	0	2	13	5	0	40	6	0	0	7	0	0
TGGGGAATATTGCACAATGGGGGAAACCCTGATGCAGCAACGCCGCGTGAAGGAAGACGGTTTTCGGATTGTAAACTTCTTTTCTTAGTGAAGAAGAAAGTGACGGTAGCTAAGGAATAAGCATCGGCTAACTACGTGCCAGCAGCCGCGGTAATACGTAGGATGCGAGCGTTATCCGGAATTACTGGGTGTAAAGGGAGCGCAGGCGGGACTGCAAGTTGGATGTGAAATGCCGCAGCTTAACTGCGGAGCTGCATCCAAAACTGTAGTTCTTGAGTGGAGTAGAGGCAAGCGGAATTCCGAGTGTAGCGGTGAAATGCGTAGATATTCGGAGGAACACCAGTGGCGAAGGCGGCTTGCTGGGCTCTAACTGACGCTGAGGCTCGAAAGTGTGGGGAG…	46.9096	-5.62117	1.7307	-3.24792	0.0011625	0.00943023	d__Bacteria	Firmicutes	Clostridia	Oscillospirales	[Eubacterium]_coprostanoligenes_group	[Eubacterium]_coprostanoligenes_group	uncultured_bacterium	0.8	130	0	5	12	0	552	0	0	0	0	123	464	0	0	0	0	0	0	104	0	4	0	8	0	0	0	0	0	1251	53	0	0	0
TGGGGAATATTGCACAATGGGGGAAACCCTGATGCAGCAACGCCGCGTGAAGGATGAAGGTTTTCGGATCGTAAACTTCTATCAACAGGGACGAAACAAATGACGGTACCTGAATAAGAAGCCCCGGCTAACTACGTGCCAGCAGCCGCGGTAATACGTAGGGGGCAAGCGTTATCCGGAATTACTGGGTGTAAAGGGAGCGTAGGCGGCACGTCAAGCCAGATGTGAAAGCCCGGGGCTTAACCCCGTGGATTGCATTTGGAACTGGCGAGCTAGAGTACAGGAGAGGAAAGCGGAATTCCTAGTGTAGCGGTGAAATGCGTAGATATTAGGAAGAACACCAGTGGCGAAGGCGGCTTTCTGGACTGAAACTGACGCTGAGGCTCGAAAGCGTGGGGA…	8.41412	4.24124	1.32208	3.20801	0.00133658	0.0105882	d__Bacteria	Firmicutes	Clostridia	Lachnospirales	Lachnospiraceae	uncultured	uncultured_bacterium	0.9	0	12	43	4	28	0	14	12	0	10	0	0	13	0	0	0	0	0	0	6	20	0	0	11	24	4	42	0	21	0	0	0	136
TGGGGAATATTGCACAATGGGGGAAACCCTGATGCAGCAACGCCGCGTGAGTGAAGAAGTATTTCGGTATGTAAAGCTCTATCAGCAGGAAAGAAAATGACGGTACCTGACTAAGAAGCCCCGGCTAACTACGTGCCAGCAGCCGCGGTAATACGTAGGGGGCAAGCGTTATCCGGATTTACTGGGTGTAAAGGGAGCGTAGACGGTTTTGCAAGTCTGAAGTGAAAGCCCGGGGCTTAACCCCGGGACTGCTTTGGAAACTGTAGGACTAGAGTGCAGGAGAGGTAAGTGGAATTCCTAGTGTAGCGGTGAAATGCGTAGATATTAGGAGGAACACCAGTGGCGAAGGCGGCTTACTGGACTGTAACTGACGTTGAGGCTCGAAAGCGTGGGGAGCAA…	201.678	-7.29672	1.49067	-4.89493	9.83384e-07	5.17943e-05	d__Bacteria	Firmicutes	Clostridia	Lachnospirales	Lachnospiraceae	Lachnospiraceae_NK4A136_group		0.7	0	0	5	0	0	0	0	41	0	37	0	9	0	0	0	0	0	111	1	16	36	635	967	0	0	1977	3	0	2	9	0	0	81
TGGGGAATATTGCACAATGGGGGAAACCCTGATGCAGCAACGCCGCGTGAGTGATGACGGCCTTCGGGTTGTAAAGCTCTGTCTTCAGGGACGATAATGACGGTACCTGAGGAGGAAGCCACGGCTAACTACGTGCCAGCAGCCGCGGTAATACGTAGGTGGCGAGCGTTGTCCGGATTTACTGGGCGTAAAGGGAGCGTAGGCGGATTTTTAAGTGAGATGTGAAATACTCGGGCTTAACCTGAGTGCTGCATTTCAAACTGGAAGTCTAGAGTGCAGGAGAGGAGAAGGGAATTCCTAGTGTAGCGGTGAAATGCGTAGAGATTAGGAAGAACACCAGTGGCGAAGGCGCTTCTCTGGACTGTAACTGACGCTGAGGCTCGAAAGCGTGGGGAGCAA…	218.071	-4.31965	1.53285	-2.81805	0.00483163	0.0284841	d__Bacteria	Firmicutes	Clostridia	Clostridiales	Clostridiaceae	Clostridium_sensu_stricto_1	uncultured_bacterium	0.8	647	1	1	9	1176	163	0	0	0	10	577	258	0	4	0	1	0	310	6	0	5	1808	25	0	0	1501	0	0	0	862	0	0	0
TGGGGAATATTGCACAATGGGGGAAACCCTGATGCAGCAACGCCGCGTGAGTGATGACGGTCTTCGGATTGTAAAACTCTGTCTTTAGGGACGATAATGACGGTACCTAAGGAGGAAGCCACGGCTAACTACGTGCCAGCAGCCGCGGTAATACGTAGGTGGCAAGCGTTGTCCGGATTTACTGGGCGTAAAGGGAGCGTAGGTGGATTTTTAAGTGGGATGTGAAATACCCGGGCTTAACCTGGGTGCTGCATTCCAAACTGGAGATCTAGAGTGCAGGAGGGGAAAGCGGAATTCCTAGTGTAGCGGTGAAATGCGTAGAGATTAGGAAGAACACCAGTGGCGAAGGCGGCTTTCTGGACTGTAACTGACACTGAGGCTCGAAAGCGTGGGGAGCAA…	47.8391	-6.27548	1.41938	-4.42129	9.81118e-06	0.000319666	d__Bacteria	Firmicutes	Clostridia	Clostridiales	Clostridiaceae	Clostridium_sensu_stricto_1	uncultured_bacterium	0.9	225	0	0	7	59	79	0	0	0	9	146	225	0	0	0	0	0	61	3	0	0	41	214	0	0	13	0	0	0	23	0	0	0
TGGGGAATATTGCACAATGGGGGAAACCCTGATGCAGCAACGCCGCGTGAGTGATGACGGTCTTCGGATTGTAAAGCTCTGTCTTTAGGGACGATAATGACGGTACCTAAGGAGGAAGCCACGGCTAACTACGTGCCAGCAGCCGCGGTAATACGTAGGTGGCAAGCGTTGTCCGGATTTACTGGGCGTAAAGGGAGCGTAGGCGGATTTTTAAGTGGGATGTGAAATACCCGGGCTTAACCTGGGTGCTGCATTCCAAACTGGAAGTCTAGAGTACAGGAGGGGAAAGTGGAATTCCTAGTGTAGCGGTGAAATGCGTAGAGATTAGGAAGAACACCAGTGGCGAAGGCGACTTTCTGGACTGTAACTGACGCTGAGGCTCGAAAGCGTGGGGAGCAA…	40.8425	-5.90971	1.5964	-3.70189	0.000214003	0.00278204	d__Bacteria	Firmicutes	Clostridia	Clostridiales	Clostridiaceae	Clostridium_sensu_stricto_1	uncultured_bacterium	0.8	80	0	0	9	69	110	0	0	0	0	109	337	0	0	0	0	0	29	0	0	0	145	81	0	0	157	0	0	0	12	0	0	0
TGGGGAATATTGCACAATGGGGGAAACCCTGATGCAGCAACGCCGCGTGAGTGATGACGGTCTTCGGATTGTAAAGCTCTGTCTTTAGGGACGATAATGACGGTACCTAAGGAGGAAGCCACGGCTAACTACGTGCCAGCAGCCGCGGTAATACGTAGGTGGCAAGCGTTGTCCGGATTTACTGGGCGTAAAGGGAGCGTAGGCGGATTTTTAAGTGGGATGTGAAATACCCGGGCTTAACCTGGGTGCTGCATTCCAAACTGGAAGTCTAGAGTGCAGGAGGGGAAAGCGGAATTCCTAGTGTAGCGGTGAAATGCGTAGAGATTAGGAAGAACACCAGTGGCGAAGGCGGCTTTCTGGACTGTAACTGACGCTGAGGCTCGAAAGCGTGGGGAGCGA…	84.9801	-7.1237	1.41631	-5.02977	4.91065e-07	3.11212e-05	d__Bacteria	Firmicutes	Clostridia	Clostridiales	Clostridiaceae	Clostridium_sensu_stricto_1	uncultured_bacterium	0.7	101	0	0	0	68	305	0	0	0	3	116	90	0	0	0	0	0	13	1	0	7	439	408	0	0	147	0	0	0	248	0	0	0
TGGGGAATATTGCACAATGGGGGAAACCCTGATGCAGCAACGCCGCGTGAGTGATGACGGTCTTCGGATTGTAAAGCTCTGTCTTTAGGGACGATAATGACGGTACCTAAGGAGGAAGCCACGGCTAACTACGTGCCAGCAGCCGCGGTAATACGTAGGTGGCAAGCGTTGTCCGGATTTACTGGGCGTAAAGGGAGCGTAGGTGGATATTTAAGTGGGATGTGAAATACCCGGGCTTAACCTGGGTGCTGCATTCCAAACTGGATATCTAGAGTGCAGGAGAGGAAAGGAGAATTCCTAGTGTAGCGGTGAAATGCGTAGAGATTAGGAAGAATACCAGTGGCGAAGGCGCCTTTCTGGACTGTAACTGACACTGAGGCTCGAAAGCGTGGGGAGCAA…	68.8089	-5.24325	1.55112	-3.3803	0.000724066	0.00667457	d__Bacteria	Firmicutes	Clostridia	Clostridiales	Clostridiaceae	Clostridium_sensu_stricto_1	Clostridium_butyricum	0.6	370	1	0	2	207	122	0	0	0	1	320	306	0	1	0	0	0	82	0	0	0	431	17	0	0	188	0	0	0	320	0	0	0
TGGGGAATATTGCACAATGGGGGAAACCCTGATGCAGCGACGCCGCGTGAAGGAAGAAGTATCTCGGTATGTAAACTTCTATCAGCAGGGAAGAAAATGACGGTACCTGACTAAGAAGCCCCGGCTAACTACGTGCCAGCAGCCGCGGTAATACGTAGGGGGCAAGCGTTATCCGGATTTACTGGGTGTAAAGGGAGCGTAGACGGCATAACAAGTCTGATGTGAAAGGCTGGGGCTTAACCCCGGGACTGCATTGGAAACTGTTAAGCTTGAGTGCCGGAGGGGTAAGCGGAATTCCTAGTGTAGCGGTGAAATGCGTAGATATTAGGAGGAACACCAGTGGCGAAGGCGGCTTACTGGACGGTAACTGACGTTGAGGCTCGAAAGCGTGGGGAGCAA…	3.1692	-4.19719	1.30075	-3.22675	0.00125205	0.010076	d__Bacteria	Firmicutes	Clostridia	Lachnospirales	Lachnospiraceae	Blautia	uncultured_bacterium	0.7	0	0	4	0	2	0	0	0	0	3	0	4	2	0	0	0	0	0	0	0	0	34	15	0	0	4	6	0	0	11	0	4	0
TGGGGAATATTGCACAATGGGGGAAACCCTGATGCAGCGACGCCGCGTGAAGGAAGAAGTATCTCGGTATGTAAACTTCTATCAGCAGGGAAGATAATGACGGTACCTGACTAAGAAGCCCCGGCTAACTACGTGCCAGCAGCCGCGGTAATACGTAGGGGGCAAGCGTTATCCGGATTTACTGGGTGTAAAGGGAGCGTAGGCGGCGGAGCAAGTCAGAAGTGAAAGCCCGGGGCTCAACCCCGGGACGGCTTTTGAAACTGCCCTGCTTGATTTCAGGAGAGGAAAGCGGAATTCCTAGTGTAGCGGTGAAATGCGTAGATATTAGGAGGAACACCAGTGGCGAAGGCGGCTTTCTGGACTGACAATGACGCTGAGGCTCGAAAGCGTGGGGAGCAA…	11.9637	-4.41893	1.18323	-3.73463	0.000187994	0.00270814	d__Bacteria	Firmicutes	Clostridia	Lachnospirales	Lachnospiraceae	Coprococcus	uncultured_bacterium	0.6	114	0	1	0	0	14	0	10	0	2	204	4	0	0	4	0	0	1	0	0	0	8	6	6	6	4	15	0	10	5	0	0	0
TGGGGAATATTGCACAATGGGGGAAACCCTGATGCAGCGACGCCGCGTGAAGGAAGAAGTATCTCGGTATGTAAACTTCTATCAGCAGGGAAGATAGTGACGGTACCTGACTAAGAAGCCCCGGCTAACTACGTGCCAGCAGCCGCGGTAATACGTAGGGGGCAAGCGTTATCCGGATTTACTGGGTGTAAAGGGAGCGTAGACGGTGTGGCAAGTCTGATGTGAAAGGCATGGGCTCAACCTGTGGACTGCATTGGAAACTGTCATACTTGAGTGCCGGAGGGGTAAGCGGAATTCCTAGTGTAGCGGTGAAATGCGTAGATATTAGGAGGAACACCAGTGGCGAAGGCGGCTTACTGGACGGTAACTGACGTTGAGGCTCGAAAGCGTGGGGAGCAA…	19.1092	-3.63505	0.987626	-3.6806	0.000232689	0.00284274	d__Bacteria	Firmicutes	Clostridia	Lachnospirales	Lachnospiraceae	Blautia		0.6	5	0	0	2	0	11	0	48	4	11	3	34	0	4	16	3	0	4	0	5	3	30	122	0	4	23	2	0	0	20	7	44	29
TGGGGAATATTGCACAATGGGGGAAACCCTGATGCAGCGACGCCGCGTGAAGGAAGAAGTATTTCGGTATGTAAACTTCTATCAGCAGGGAAGAAAATGACGGTACCTGACTAAGAAGCCCCGGCTAACTACGTGCCAGCAGCCGCGGTAATACGTAGGGGGCAAGCGTTATCCGGATTTACTGGGTGTAAAGGGAGCGTAGACGGCATGGCAAGTCTGATGTGAAAGGCAGGGGCTCAACCCCTGAACTGCATTGGAAACTGTTAAGCTAGAGTGCAGGAGAGGTAAGCGGAATTCCTAGTGTAGCGGTGAAATGCGTAGATATTAGGAGGAACACCAGTGGCGAAGGCGGCTTACTGGACTGTAACTGACGTTGAGGCTCGAAAGCGTGGGGAGCAA…	2.01429	-3.00716	1.00535	-2.99117	0.00277913	0.0186625	d__Bacteria	Firmicutes	Clostridia	Lachnospirales	Lachnospiraceae	Blautia		0.6	7	0	1	0	0	0	0	3	0	0	13	1	2	0	2	0	0	7	4	2	0	0	6	2	0	0	0	0	3	1	1	1	0
TGGGGAATATTGCACAATGGGGGAAACCCTGATGCAGCGACGCCGCGTGAAGGAAGAAGTATTTCGGTATGTAAACTTCTATCAGCAGGGAAGAAAATGACGGTACCTGACTAAGAAGCCCCGGCTAACTACGTGCCAGCAGCCGCGGTAATACGTAGGGGGCAAGCGTTATCCGGATTTACTGGGTGTAAAGGGAGCGTAGGCGGCCTTGCAAGTCAGAAGTGAAAGCCCGGGGCTCAACTCCGGGACTGCTTTTGAAACTGTTAGGCTAGATTGCAGGAGAGGTAAGTGGAATTCCTAGTGTAGCGGTGAAATGCGTAGATATTAGGAGGAACACCAGTGGCGAAGGCGGCTTACTGGACTGTAAATGACGCTGAGGCTCGAAAGCGTGGGGAGCAA…	12.2105	-3.85476	0.893909	-4.31226	1.61598e-05	0.000481941	d__Bacteria	Firmicutes	Clostridia	Lachnospirales	Lachnospiraceae	GCA-900066575	uncultured_bacterium	0.7	42	1	16	0	0	6	0	0	5	8	40	93	0	0	0	0	0	26	2	0	13	42	11	3	4	3	0	0	15	81	1	14	20
TGGGGAATATTGCACAATGGGGGAAACCCTGATGCAGCGACGCCGCGTGAGCGAAGAAGTATTTCGGTATGTAAAGCTCTATCAGCAGGGAAGAAAATGACGGTACCTGACTAAGAAGCCCCGGCTAACTACGTGCCAGCAGCCGCGGTAATACGTAGGGGGCAAGCGTTATCCGGATTTACTGGGTGTAAAGGGAGCGCAGGCGGTCCTGCAAGTCTGATGTGAAAGCCCGGGGCTCAACCCCGGGACTGCATTGGAAACTGTGGGACTTGAGTGTCGGAGGGGCAAGTGGAATTCCTAGTGTAGCGGTGAAATGCGTAGATATTAGGAGGAACACCAGTGGCGAAGGCGGCTTGCTGGACGACAACTGACGCTGAGGCTCGAAAGCGTGGGGAGCAA…	48.4295	-5.73385	1.44348	-3.97225	7.11982e-05	0.00133694	d__Bacteria	Firmicutes	Clostridia	Lachnospirales	Lachnospiraceae	Roseburia	uncultured_bacterium	1.0	0	0	4	7	0	0	0	0	0	19	0	311	0	17	54	0	0	7	9	0	18	64	37	0	0	680	0	0	0	178	0	8	0
TGGGGAATATTGCACAATGGGGGAAACCCTGATGCAGCGACGCCGCGTGAGCGAAGAAGTATTTCGGTATGTAAAGCTCTATCAGCAGGGAAGAAAATGACGGTACCTGACTAAGAAGCCCCGGCTAACTACGTGCCAGCAGCCGCGGTAATACGTAGGGGGCAAGCGTTATCCGGATTTACTGGGTGTAAAGGGAGCGCAGGCGGTCTTGCAAGTCTGATGTGAAAGCCCGGGGCTCAACCCCGGGACTGCATTGGAAACTGTGAGACTTGAGTGTCGGAGGGGCAAGTGGAATTCCTAGTGTAGCGGTGAAATGCGTAGATATTAGGAGGAACACCAGTGGCGAAGGCGGCTTGCTGGACGACAACTGACGCTGAGGCTCGAAAGCGTGGGGAGCAA…	61.6922	-7.70634	1.42606	-5.40392	6.51983e-08	5.50926e-06	d__Bacteria	Firmicutes	Clostridia	Lachnospirales	Lachnospiraceae	Roseburia	uncultured_bacterium	1.0	12	4	0	3	0	0	0	6	0	0	9	37	0	7	0	0	2	389	0	0	0	7	109	5	0	702	0	0	0	0	0	0	0
TGGGGAATATTGCACAATGGGGGAAACCCTGATGCAGCGACGCCGCGTGAGCGAAGAAGTATTTCGGTATGTAAAGCTCTATCAGCAGGGAAGAAAATGACGGTACCTGACTAAGAAGCCCCGGCTAACTACGTGCCAGCAGCCGCGGTAATACGTAGGGGGCAAGCGTTATCCGGATTTACTGGGTGTAAAGGGAGCGTAGACGGATGAGCAAGTCTGATGTGAAAGGTGGGGGCTCAACTCCCAAACTGCATTGGAAACTGTTCATCTTGAGTGCCGGAGAGGTAAGCGGAATTCCTAGTGTAGCGGTGAAATGCGTAGATATTAGGAGGAACACCAGTGGCGAAGGCGGCTTACTGGACGGTAACTGACGTTGAGGCTCGAAAGCGTGGGGAGCAA…	2.22508	-4.20576	1.09212	-3.85101	0.000117633	0.00198799	d__Bacteria	Firmicutes	Clostridia	Lachnospirales	Lachnospiraceae			1.0	6	4	0	0	0	1	0	0	0	0	18	19	0	0	1	0	0	8	0	0	0	3	0	3	0	0	1	0	2	11	0	0	0
TGGGGAATATTGCACAATGGGGGAAACCCTGATGCAGCGACGCCGCGTGAGCGATGAAGTATTTCGGTATGTAAAGCTCTATCAGCAGGGAAGAAAAATGACGGTACCTGACTAAGAAGCACCGGCTAAATACGTGCCAGCAGCCGCGGTAATACGTATGGTGCAAGCGTTATCCGGATTTACTGGGTGTAAAGGGAGCGCAGGCGGCGCGGCAAGTCTGATGTGAAAGCCCGGGGCTCAACCCCGGTACTGCATTGGAAACTGTCGTGCTAGAGTGTCGGAGGGGTAAGTGGAATTCCTAGTGTAGCGGTGAAATGCGTAGATATTAGGAGGAACACCAGTGGCGAAGGCGGCTTACTGGACGATTACTGACGCTGAGGCTCGAAAGCGTGGGGAGCA…	211.97	-5.23478	0.898832	-5.82397	5.74648e-09	6.47437e-07	d__Bacteria	Firmicutes	Clostridia	Lachnospirales	Lachnospiraceae	Roseburia	uncultured_bacterium	0.9	828	4	1	1	88	1	5	21	20	23	1296	162	0	56	10	0	17	468	5	0	11	630	77	10	9	1518	186	0	7	1240	0	8	104
TGGGGAATATTGCACAATGGGGGAAACCCTGATGCAGCGACGCCGCGTGAGTGAAGAAGTATTTCGGTATGTAAAGCTCTATCAGCAGGAAAGAAAATGACGGTACCTGACTAAGAAGCCCCGGCTAACTACGTGCCAGCAGCCGCGGTAATACGTAGGGGGCAAGCGTTATCCGGATTTACTGGGTGTAAAGGGAGCGTAGACGGCATGGCAAGTCTGAAGTGAAAGCCCGCAGCTCAACTGGGGGACTGCTTTGGAAACTGTCAGGCTAGAGTGCAGGAGAGGTAAGTGGAATTCCTAGTGTAGCGGTGAAATGCGTAGATATTAGGAGGAACACCAGTGGCGAAGGCGGCTTACTGGACTGTAACTGACGTTGAGGCTCGAAAGCGTGGGGAGCAA…	81.36	-7.40205	1.39244	-5.31588	1.06143e-07	8.27912e-06	d__Bacteria	Firmicutes	Clostridia	Lachnospirales	Lachnospiraceae	Lachnospiraceae_NK4A136_group	uncultured_bacterium	0.6	421	23	0	0	0	30	0	0	0	2	412	20	0	0	0	0	0	8	11	0	4	0	551	5	0	2	0	0	0	23	0	22	0
TGGGGAATATTGCACAATGGGGGAAACCCTGATGCAGCGACGCCGCGTGAGTGAAGAAGTATTTCGGTATGTAAAGCTCTATCAGCAGGGAAGAAGAAGACGGTACCTGACTAAGAAGCCCCGGCTAACTACGTGCCAGCAGCCGCGGTAATACGTAGGGGGCAAGCGTTATCCGGATTTACTGGGTGTAAAGGGAGCGTAGACGGTTGATCAAGTCTGATGTGAAAGCCCGGGGCTCAACCCCGGGACTGCATTGGAAACTGAACAGCTGGAGTGCAGGAGAGGTAAGTGGAATTCCTAGTGTAGCGGTGAAATGCGTAGATATTAGGAGGAACACCAGTGGCGAAGGCGGCTTACTGGACTGTAACTGACGTTGAGGCTCGAAAGCGTGGGGAGCAA…	82.5657	7.0541	1.7425	4.04826	5.16009e-05	0.00111326	d__Bacteria	Firmicutes	Clostridia	Lachnospirales	Lachnospiraceae			0.9	2	0	32	0	3	3	7	57	0	1	0	0	290	37	0	0	0	1	0	121	0	0	0	7	0	0	0	1358	404	0	0	647	0
TGGGGAATATTGCACAATGGGGGAAACCCTGATGCAGCGACGCCGCGTGGAGGAAGAAGGTCTTCGGATTGTAAACTCCTGTCCCAGGGGACGATAATGACGGTACCCTGGGAGGAAGCACCGGCTAACTACGTGCCAGCAGCCGCGGTAAAACGTAGGGTGCAAGCGTTGTCCGGAATTACTGGGTGTAAAGGGAGCGCAGGCGGATTGGCAAGTTGGGAGTGAAATCTATGGGCTCAACCCATAAATTGCTTTCAAAACTGTCAGTCTTGAGTGGTGTAGAGGTAGGCGGAATTCCCGGTGTAGCGGTGGAATGCGTAGATATCGGGAGGAACACCAGTGGCGAAGGCGGCCTACTGGGCACTAACTGACGCTGAGGCTCGAAAGCATGGGTAGCAA…	10.3688	3.18778	0.990472	3.21844	0.00128888	0.0102907	d__Bacteria	Firmicutes	Clostridia	Oscillospirales	Ruminococcaceae	UBA1819		0.7	3	8	70	6	4	2	0	5	168	8	5	0	2	55	4	11	0	0	2	10	0	1	0	0	10	0	7	38	3	3	11	4	5
TGGGGAATATTGCACAATGGGGGAAACCCTGATGCAGCGACGCCGCGTGGAGGAAGAAGGTCTTCGGATTGTAAACTCCTGTTGTCGGGGACGATAATGACGGTACCCGACAAGAAAGTGACGGCTAACTACGTGCCAGCAGCCGCGGTAAAACGTAGGTCACGAGCGTTGTCCGGAATTACTGGGTGTAAAGGGAGCGCAGGCGGGGATGCAAGTTGGAAGTGAAATCTACGGGCTCAACTCGTAAACTGCTTTCAAAACTGCATCTCTTGAGTAGTGCAGAGGTAGGCGGAATTCCCGGTGTAGCGGTGGAATGCGTAGATATCGGGAGGAACACCAGTGGCGAAGGCGGCCTACTGGGCACCAACTGACGCTGAGGCTCGAAAGTATGGGTAGCAA…	3.82327	-3.55264	1.24418	-2.8554	0.00429828	0.0260986	d__Bacteria	Firmicutes	Clostridia	Oscillospirales	Ruminococcaceae	Faecalibacterium	uncultured_bacterium	1.0	16	5	5	0	0	0	0	0	0	0	11	4	6	0	0	0	0	5	3	0	0	0	17	4	0	6	0	0	4	4	0	0	0
TGGGGAATATTGCACAATGGGGGAAACCCTGATGCAGCGATGCCGCGTGGAGGAAGAAGGTTTTCGGATTGTAAACTCCTTTTATCAGGGACGATAATGACGGTACCTGAAGAAAAAGCTCCGGCTAACTACGTGCCAGCAGCCGCGGTAATACGTAGGGAGCGAGCGTTGTCCGGAATTACTGGGTGTAAAGGGAGCGTAGGCGGGACGGTAAGTCAGATGTGAAATATACGTGCTCAACATGTAGACTGCATTTGAAACTGCTGTTCTTGAGTGAAGTAGAGGTAAGCGGAATTCCTAGTGTAGCGGTGAAATGCGTAGATATTAGGAGGAACATCGGTGGCGAAGGCGGCTTACTGGGCTTTTACTGACGCTGAGGCTCGAAAGCGTGGGGAGCAA…	69.6473	-8.40393	1.10952	-7.57437	3.60876e-14	3.65928e-11	d__Bacteria	Firmicutes	Clostridia	Oscillospirales	Ruminococcaceae	Ruminococcus	uncultured_bacterium	0.8	110	0	0	0	5	138	0	0	0	5	139	9	0	0	9	0	0	261	2	0	3	2	417	0	0	18	0	0	0	116	0	0	5
TGGGGAATATTGCACAATGGGGGGAACCCTGATGCAGCGACGCCGCGTGAGTGAAGAAGTATTTCGGTATGTAAAGCTCTATCAGCAGGGAAGAAAATGACGGTACCTGACTAAGAAGCCCCGGCTAACTACGTGCCAGCAGCCGCGGTAATACGTAGGGGGCAAGCGTTATCCGGATTTACTGGGTGTAAAGGGAGCGTAGACGGCAGGGCAAGTCAGAAGTGAAAGCCCGGGGCTCAACCCCGGGACTGCTTTTGAAACTGTCCGGCTGGAGTGCAGGAGAGGTAAGCGGAATTCCTAGTGTAGCGGTGAAATGCGTAGATATTAGGAGGAACACCAGTGGCGAAGGCGGCTTACTGGACTGTAACTGACGTTGAGGCTCGAAAGCGTGGGGAGCAA…	11.7739	-3.20583	0.932997	-3.43605	0.000590258	0.00586786	d__Bacteria	Firmicutes	Clostridia	Lachnospirales	Lachnospiraceae	uncultured	uncultured_bacterium	0.9	20	8	0	3	3	0	0	0	3	0	52	12	0	10	5	0	0	55	21	0	4	12	32	1	13	8	7	0	5	22	0	5	31
TGGGGAATATTGCGCAATGGGCGAAAGCCTGACGCAGCGACGCCGCGTGAGGGATGAAGGTCCTCGGATCGTAAACCTCTGTCAGAAGGGAAGAATGTAGCGCGTGCCAATCAGCGTGTTATTGACGGTACCTTCAAAGGAAGCACCGGCTAACTCCGTGCCAGCAGCCGCGGTAATACGGAGGGTGCAAGCGTTAATCGGAATCACTGGGCGTAAAGCGCACGTAGGCTGTCGTGTAAGTCAGGGGTGAAAGCCCACGGCTCAACCGTGGAATTGCCCTTGATACTGCATGACTGGAATCCGGGAGAGGGTAGTGGAATTCCAGGTGTAGGAGTGAAATCCGTAGATATCTGGAGGAACATCAGTGGCGAAGGCGACTACCTGGACCGGTATTGACGC…	13.8807	5.44891	1.36305	3.9976	6.39884e-05	0.00127224	d__Bacteria	Desulfobacterota	Desulfovibrionia	Desulfovibrionales	Desulfovibrionaceae	Desulfovibrio		1.0	0	27	2	0	0	0	4	0	0	47	0	0	0	9	61	0	0	0	52	7	35	0	0	95	51	3	0	3	4	0	12	74	75
TGGGGAATATTGCGCAATGGGGGAAACCCTGACGCAGCAACGCCGCGTGATTGAAGAAGGTCTTCGGATTGTAAAAATCTTTTATCAGAGACGAAGAAGTGACGGTATCTGATGAATAAGCTCCGGCTAACTACGTGCCAGCAGCCGCGGTAATACGTAGGGAGCGAGCGTTATCCGGATTTACTGGGTGTAAAGGGCGAGTAGGCGGATCGGTAAGTCAGATGTGAAATGTCGGGGCTCAACCCCGGAACTGCATTTGAAACTGCTGACCTTGAGTGATGGAGAGGCAGGCGGAATTCCCAGTGTAGCGGTGAAATGCGTAGATATTGGGAGGAACACCAGTGGCGAAGGCGGCCTGCTGGACATTAACTGACGCTGAGGAGCGAAAGCGTGGGGAGC…	3.76239	-4.56057	1.31263	-3.47438	0.000512043	0.00528765	d__Bacteria	Firmicutes	Clostridia	Oscillospirales	Butyricicoccaceae	UCG-008	uncultured_bacterium	0.7	3	0	0	0	4	1	0	0	0	0	8	19	0	7	0	0	0	9	0	0	0	50	8	0	0	1	5	0	0	0	0	0	0
TGGGGAATATTGCGCAATGGGGGCAACCCTGACGCAGCAACGCCGCGTGAGTGAAGAAGGCCTTCGGGTTGTAAAGCTCTTTAATCAGGGACGAAGAATGACGGTACCTGAAGAATAAGCTCCGGCTAACTACGTGCCAGCAGCCGCGGTAATACGTAGGGAGCAAGCGTTATCCGGATTTACTGGGTGTAAAGGGCGCGCAGGCGGGAGGACAAGTTGGGAGTGAAATCCCGGGGCTTAACCCCGGAACTGCTTTCAAAACTGTTCTTCTTGAGTGATGGAGAGGCAGGCGGAATTCCGTGTGTAGCGGTGAAATGCGTAGATATACGGAGGAACACCAGTGGCGAAGGCGGCCTGCTGGACATTAACTGACGCTGAGGCGCGAAAGCGTGGGGAGCA…	19.3216	4.67843	1.24177	3.76754	0.000164866	0.00253294	d__Bacteria	Firmicutes	Clostridia	Oscillospirales	Butyricicoccaceae	Butyricicoccus		1.0	0	21	1	0	17	0	9	2	4	55	2	0	71	5	0	0	0	0	24	1	29	0	0	57	0	0	2	43	5	10	287	11	13
TGGGGAATATTGCGCAATGGGGGCAACCCTGACGCAGCCATGCCGCGTGAATGAAGAAGGCCTTCGGGTTGTAAAGTTCTTTCGGTGATGAGGAAGGCGGTTAGTTTAATAGGCTAATCGATTGACGTTAATCACAGAAGAAGCACCGGCTAACTCCGTGCCAGCAGCCGCGGTAATACGGAGGGTGCGAGCGTTAATCGGAATAACTGGGCGTAAAGGGCACGCAGGCGGTTGCTTAAGTGAGGTGTGAAATCCCCGGGCTTAACCTGGGAATTGCATTTCAGACTGGGCAGCTAGAGTATTTTAGGGAGGGGTAGAATTCCACGTGTAGCGGTGAAATGCGTAGAGATGTGGAGGAATACCGAAGGCGAAGGCAGCCCCTTGGGGAAATACTGACGC…	26.1756	4.64722	0.996716	4.66253	3.12338e-06	0.000126684	d__Bacteria	Proteobacteria	Gammaproteobacteria	Enterobacterales	Pasteurellaceae	Aggregatibacter		0.6	4	16	0	90	42	0	33	16	12	63	2	0	8	25	2	95	12	0	2	27	43	0	0	3	49	1	362	9	18	7	3	0	5
TGGGGAATATTGGACAATGGACCAAAAGTCTGATCCAGCAATTCTGTGTGCACGATGAAGTTTTTCGGAATGTAAAGTGCTTTCAGTTGGGACGAAGTAAGTGACGGTACCAACAGAAGAAGCGACGGCTAAATACGTGCCAGCAGCCGCGGTAATACGTATGTCGCAAGCGTTATCCGGATTTATTGGGCGTAAAGCGCGTCTAGGCGGTTTGGTAAGTCTGATGTGAAAATGCGGGGCTCAACTCCGTATTGCGTTGGAAACTGCCAAACTAGAGTACTGGAGAGGTGGGCGGAACTACAAGTGTAGAGGTGAAATTCGTAGATATTTGTAGGAATGCCGATGGGGAAGCCAGCCCACTGGACAGATACTGACGCTAAAGCGCGAAAGCGTGGGTAG…	406.781	5.69608	1.16545	4.88743	1.02158e-06	5.17943e-05	d__Bacteria	Fusobacteriota	Fusobacteriia	Fusobacteriales	Fusobacteriaceae	Fusobacterium		1.0	3	0	249	40	971	25	0	10	4558	107	5	3	0	1363	125	210	2961	28	25	9	330	1	0	5	545	0	45	173	0	11	5802	32	123
TGGGGAATATTGGACAATGGACCAAAAGTCTGATCCAGCAATTCTGTGTGCACGATGAAGTTTTTCGGAATGTAAAGTGCTTTCAGTTGGGACGAAGTAAGTGACGGTACCAACAGAAGAAGCGACGGCTAAATACGTGCCAGCAGCCGCGGTAATACGTATGTCGCAAGCGTTATCCGGATTTATTGGGCGTAAAGCGCGTCTAGGCGGTTTGGTAAGTCTGATGTGAAAATGCGGGGCTCAACTCCGTATTGCGTTGGAAACTGTCAAACTAGAGTACTGGAGAGGTGGGCGGAACTACAAGTGTAGAGGTGAAATTCGTAGATATTTGTAGGAATGCCGATGGGGAAGCCAGCCCACTGGACAGATACTGACGCTAAAGCGCGAAAGCGTGGGTAG…	56.4758	5.018	1.23188	4.07344	4.63242e-05	0.0010498	d__Bacteria	Fusobacteriota	Fusobacteriia	Fusobacteriales	Fusobacteriaceae	Fusobacterium		1.0	0	0	131	21	18	0	2	0	749	34	0	0	0	271	7	82	30	11	17	0	167	0	0	0	150	0	71	32	3	6	214	5	90
TGGGGAATATTGGACAATGGACCAAAAGTCTGATCCAGCAATTCTGTGTGCACGATGACGGTCTTAGGATTGTAAAGTGCTTTCAATCGGGAAAAAGAAAGTGATGGTACCGATAGAAGAAGCGACGGCTAAATACGTGCCAGCAGCCGCGGTAATACGTATGTCGCAAGCGTTATCCGGATTTATTGGGCGTAAAGCGCGTCTAGGCGGTCTGGTAAGTCTGATGTGGAAATGCGGGGCTCAACTCCGTATTGCGTTGGAAACTGCCAGACTAGAGTACTGGAGAGGTGGGCGGAACTACAAGTGTAGAGGTGAAATTCGTAGATATTTGTAGGAATGCCGATAGAGAAGTCAGCTCACTGGACAGATACTGACGCTGAAGCGCGAAAGCATGGGGAG…	107.047	5.7243	1.3269	4.31403	1.60302e-05	0.000481941	d__Bacteria	Fusobacteriota	Fusobacteriia	Fusobacteriales	Fusobacteriaceae	Fusobacterium	uncultured_organism	0.6	0	0	5	39	3820	2	455	18	61	3	0	0	2	69	58	9137	7886	8	11	35	12	0	0	3	63	7	0	176	0	0	2	0	4
TGGGGAATATTGGACAATGGACCAAAAGTCTGATCCAGCAATTCTGTGTGCACGATGACGGTCTTAGGATTGTAAAGTGCTTTCAATTGGGAAGAAAAAAATGACGGTACCAATAGAAGAAGCGACGGCTAAATACGTGCCAGCAGCCGCGGTAATACGTATGTCGCAAGCGTTATCCGGATTTATTGGGCGTAAAGCGCGTCTAGGTGGTTTGGTAAGTCTGATGTGAAAATGCGGGGCTCAACTCCGTATTGCGTTGGAAACTGCCTAACTAGAGTATCGGAGAGGTGGGCGGAACTACAAGTGTAGAGGTGAAATTCGTAGATATTTGTAGGAATGCCGATAGAGAAGTCAGCTCACTGGACGAATACTGACACTGAAGCGCGAAAGCATGGGGAG…	370.774	8.60872	1.42433	6.04406	1.5028e-09	2.17691e-07	d__Bacteria	Fusobacteriota	Fusobacteriia	Fusobacteriales	Fusobacteriaceae	Fusobacterium		1.0	0	7	98	93	2394	0	109	0	394	20	0	0	2	749	219	2038	4571	0	0	128	315	13	0	4	3244	0	7	47	0	0	7	0	33
TGGGGAATATTGGACAATGGACCAAAAGTCTGATCCAGCAATTCTGTGTGCACGATGACGGTCTTAGGATTGTAAAGTGCTTTCAATTGGGAAGAAACAAATGACGGTACCAATAGAAGAAGCGACGGCTAAATACGTGCCAGCAGCCGCGGTAATACGTATGTCGCAAGCGTTATCCGGATTTATTGGGCGTAAAGCGCGTCTAGGTGGTTTGGTAAGTCTGATGTGAAAATGCGGGGCTCAACTCCGTATTGCGTTGGAAACTGCCTAACTAGAGTATCGGAGAGGTGGGCGGAACTACAAGTGTAGAGGTGAAATTCGTAGATATTTGTAGGAATGCCGATAGAGAAGTCAGCTCACTGGACGAATACTGACACTGAAGCGCGAAAGCATGGGGAG…	206.694	5.11239	1.04283	4.90244	9.46528e-07	5.17943e-05	d__Bacteria	Fusobacteriota	Fusobacteriia	Fusobacteriales	Fusobacteriaceae	Fusobacterium		1.0	1	8	686	4313	162	10	7	1408	426	93	3	0	0	34	7	29	1908	18	1	138	426	24	0	0	141	4	10	17	7	2	687	204	36
TGGGGAATATTGGGCAATGGACGCAAGTCTGACCCAGCAACGCCGCGTGAAGGAAGAAGGCTTTCGGGTTGTAAACTTCTTTGACAGGGGAAGAGTAGAAGACGGTACCCTGAAAACAAGCCACGGCTAACTACGTGCCAGCAGCCGCGGTAATACGTAGGTGGCAAGCGTTGTCCGGATTTACTGGGTGTAAAGGGCGTGTAGCCGGGTCGGCAAGTCAGATGTGAAATCTGGAGGCTCAACCTCCAAACTGCATTTGAAACTGTTGATCTTGAGTATCGGAGAGGTAACCGGAATTCCTTGTGTAGCGGTGAAATGCGTAGATATAAGGAAGAACACCAGTGGCGAAGGCGGGTTACTGGACGACAACTGACGGTGAGGCGCGAAAGCGTGGGGAGC…	1.95969	-3.42752	1.24009	-2.76394	0.00571087	0.0314719	d__Bacteria	Firmicutes	Clostridia	Oscillospirales	Oscillospiraceae	Oscillibacter		0.7	9	11	3	0	0	1	0	0	0	0	7	11	0	0	5	0	0	4	0	0	0	4	0	0	0	12	0	0	0	0	0	1	0
TGGGGAATATTGGGCAATGGACGCAAGTCTGACCCAGCAACGCCGCGTGAAGGAAGAAGGCTTTCGGGTTGTAAACTTCTTTTAAGAGGGAACAGCAGAAGAGGGTACCTCTTGAATAAGCCACGGCTAACTACGTGCCAGCAGCCGCGGTAATACGTAGGTGGCAAGCGTTGTCCGGATTTACTGGGTGTAAAGGGCGTGCAGCCGGGTCTGCAAGTCAGATGTGAAATCCGTGGGCTCAACCCACGAACTGCATTTGAAACTGTGGATCTTGAGTATCGGAGAGGTAATCGGAATTCCTAGTGTAGCGGTGAAATGCGTAGATATTAGGAAGAACACCAGTGGCGAAGGCGGATTACTGGACGACAACTGACGGTGAGGCGCGAAAGCGTGGGGAGC…	3.47716	-4.44707	1.19955	-3.7073	0.000209485	0.00278172	d__Bacteria	Firmicutes	Clostridia	Oscillospirales	Oscillospiraceae	Oscillibacter		0.9	7	5	0	0	0	5	0	0	0	0	8	7	0	0	0	0	0	3	0	0	0	2	19	0	0	5	10	0	0	4	0	0	2
TGGGGAATATTGGGCAATGGACGCAAGTCTGACCCAGCAACGCCGCGTGAAGGAAGAAGGCTTTCGGGTTGTAAACTTCTTTTAAGGGGGAAGAGAAGAAGACGGTACCCCTTGAATAAGCCACGGCTAACTACGTGCCAGCAGCCGCGGTAATACGTAGGTGGCAAGCGTTGTCCGGATTTACTGGGTGTAAAGGGCGTGTAGCCGGGCAGACAAGTCAGATGTGAAATCTGGAGGCTTAACCTCCAAACTGCATTTGAAACTGCCTGTCTTGAGTGTCGGAGAGGTAATCGGAATTCCTAGTGTAGCGGTGAAATGCGTAGATATTAGGAAGAACACCGGTGGCGAAGGCGGATTACTGGACGATAACTGACGGTGAGGCGCGAAAGCGTGGGGAGC…	46.6046	-4.66597	1.02747	-4.54122	5.59294e-06	0.000202544	d__Bacteria	Firmicutes	Clostridia	Oscillospirales	Oscillospiraceae	Oscillibacter	uncultured_bacterium	0.7	257	52	3	13	0	141	0	0	0	3	278	403	3	5	3	0	0	60	9	0	1	0	28	24	1	60	31	0	10	82	0	38	0
TGGGGAATATTGGGCAATGGACGCAAGTCTGACCCAGCAACGCCGCGTGAAGGAAGAAGGCTTTCGGGTTGTAAACTTCTTTTAAGGGGGAAGAGGCGAAGACGGTACCCCTTGAATAAGCCACGGCTAACTACGTGCCAGCAGCCGCGGTAATACGTAGGTGGCAAGCGTTGTCCGGATTTACTGGGTGTAAAGGGCGTGTAGCCGGGCAGACAAGTCAGATGTGAAATCTGGAGGCTTAACCTCCAAACTGCATTTGAAACTGCCTGTCTTGAGTGTCGGAGAGGTAATCGGAATTCCTAGTGTAGCGGTGAAATGCGTAGATATTAGGAAGAACACCGGTGGCGAAGGCGGATTACTGGACGATAACTGACGGTGAGGCGCGAAAGCGTGGGGAGC…	37.229	-3.7663	1.02305	-3.68145	0.000231908	0.00284274	d__Bacteria	Firmicutes	Clostridia	Oscillospirales	Oscillospiraceae	Oscillibacter	uncultured_bacterium	0.8	187	53	16	8	0	193	0	5	0	7	187	193	0	11	4	0	0	29	13	0	3	0	34	33	2	20	43	0	19	82	0	67	0
TGGGGAATATTGGGCAATGGAGGGAACTCTGACCCAGCAACGCCGCGTGAATGATGAAGGTCTTCGGATTGTAAAGTTCTGTGACGGGGGACGAAGAAAGTGACGGTACCCCGAAAGCAAGCTACGGCTAACTACGTGCCAGCAGCCGCGGTAATACGTAGGTAGCAAGCGTTGTCCGGAATGACTGGGCGTAAAGGGTGCGTAGGTGGCTAGGCAAGTTGGTAGTGAAATTCCGGGGCTTAACTCCGGCGCTACTACCAAGACTGTTTAGCTTGAGTACAGGAGAGGTAAGTGGAATTCCTAGTGTAGCGGTGGAATGCGTAGATATTAGGAGGAACACCGGTGGCGAAAGCGACTTACTGGCCTGCAACTGACACTGAGGCACGAAAGCGTGGGGAG…	9.76057	4.3975	1.44405	3.04524	0.00232492	0.0159288	d__Bacteria	Firmicutes	Clostridia	Clostridia_vadinBB60_group	Clostridia_vadinBB60_group	Clostridia_vadinBB60_group	uncultured_bacterium	0.7	0	42	33	2	0	0	0	0	0	4	0	0	98	77	5	0	0	0	24	0	13	0	0	15	12	0	0	0	0	7	16	69	7
TGGGGAATATTGGGCAATGGAGGGAACTCTGACCCAGCAACGCCGCGTGAGTGAAGAAGGTTTTCGGATTGTAAAACTCTTTAAGCGGGGACGAAGAAAGTGACTGTACCCGCAGAATAAGCATCGGCTAACTACGTGCCAGCAGCCGCGGTAATACGTAGGATGCAAGCGTTATCCGGAATGACTGGGCGTAAAGGGTGCGTAGGTGGTTTGTCAAGTTGGCAGCGTAATTCCGTGGCTTAACCGCGGAACTACTGCCAAAACTGATAGGCTTGAGTGCGGCAGGGGTATGTGGAATTCCTAGTGTAGCGGTGGAATGCGTAGATATTAGGAGGAACACCGGTGGCGAAAGCGACATACTGGGCCGTAACTGACACTGAAGCACGAAAGCGTGGGGAG…	5.55	4.18945	1.48653	2.81827	0.00482833	0.0284841	d__Bacteria	Firmicutes	Clostridia	Clostridia_vadinBB60_group	Clostridia_vadinBB60_group	Clostridia_vadinBB60_group	uncultured_bacterium	0.9	0	0	0	8	18	0	10	4	0	91	0	0	0	26	0	0	1	0	0	0	163	0	0	5	2	2	0	2	45	1	0	0	0
TGGGGAATATTGGGCAATGGGCGAAAGCCTGACCCAGCAACGCCGCGTGAAGGAAGAAGGCCCTCGGGTTGTAAACTTCTTTTATCAGGGACGAAACAAATGACGGTACCTGATGAATAAGCCACGGCTAACTACGTGCCAGCAGCCGCGGTAATACGTAGGTGGCAAGCGTTATCCGGATTTACTGGGTGTAAAGGGCGTGTAGGCGGGCCTGCAAGTCAGGTGTGAAATTCCAGGGCTCAACCCTGGAACTGCACTTGAAACTGTGGGTCTTGAGTGATGGAGAGGCAGGCGGAATTCCGTGTGTAGCGGTGAAATGCGTAGATATACGGAGGAACACCAGTGGCGAAGGCGGCCTGCTGGACATTAACTGACGCTGAGGCGCGAAAGCGTGGGGAG…	12.4518	3.02996	0.715778	4.23311	2.30486e-05	0.000631657	d__Bacteria	Firmicutes	Clostridia	Oscillospirales	Oscillospiraceae	Colidextribacter	uncultured_bacterium	0.8	0	0	15	11	29	3	41	20	36	63	0	7	39	94	5	3	1	0	8	14	23	4	0	23	11	2	8	9	35	1	8	34	19
TGGGGAATATTGGGCAATGGGCGAAAGCCTGACCCAGCAACGCCGCGTGAAGGAAGAAGGCCCTCGGGTTGTAAACTTCTTTTGTCAGGGACGAAGCAAGTGACGGTACCTGACGAATAAGCCACGGCTAACTACGTGCCAGCAGCCGCGGTAATACGTAGGTGGCAAGCGTTATCCGGATTTACTGGGTGTAAAGGGCGTGTAGGCGGGAGTGCAAGTCAGATGTGAAAACTATGGGCTCAACCCATAGCCTGCATTTGAAACTGTACTTCTTGAGTGATGGAGAGGCAGGCGGAATTCCCTGTGTAGCGGTGAAATGCGTAGATATAGGGAGGAACACCAGTGGCGAAGGCGGCCTGCTGGACATTAACTGACGCTGAGGCGCGAAAGCGTGGGGAG…	28.4128	4.62084	0.974815	4.74023	2.1348e-06	9.83947e-05	d__Bacteria	Firmicutes	Clostridia	Oscillospirales	Oscillospiraceae			1.0	0	0	46	41	54	0	32	9	98	30	0	3	40	20	31	0	67	6	7	23	9	2	0	8	72	0	24	111	19	0	6	6	10
TGGGGAATATTGGGCAATGGGCGAAAGCCTGACCCAGCAACGCCGCGTGAAGGAAGAAGGTTTTCGGATCGTAAACTTCTATCCTTGGTGAAGATAATGACGGTAGCCAAGAAGGAAGCCCCGGCTAACTACGTGCCAGCAGCCGCGGTAATACGTAGGGGGCAAGCGTTGTCCGGAATGATTGGGCGTAAAGGGCGCGTAGGCGGCCAACTAAGTCTGGAGTGAAAGTCCTGCTTTTAAGGTGGGAATTGCTTTGGAAACTGGATGGCTTGAGTGCAGGAGAGGTAAGCGGAATTCCCGGTGTAGCGGTGAAATGCGTAGAGATCGGGAGGAACACCAGTGGCGAAGGCGGCTTACTGGACTGTAACTGACGCTGAGGCGCGAAAGTGTGGGGAGCAA…	63.124	3.3827	0.885614	3.81961	0.000133664	0.00221635	d__Bacteria	Firmicutes	Clostridia	Christensenellales	Christensenellaceae	Christensenellaceae_R-7_group	uncultured_bacterium	0.7	2	66	262	41	0	17	417	200	246	77	2	14	15	374	45	0	3	0	0	1017	69	22	0	11	1	8	47	95	4	4	80	242	37
TGGGGAATATTGGGCAATGGGCGAAAGCCTGACCCAGCAACGCCGCGTGAGGGAAGAAGGGTTTCGGCTCGTAAACCTCTGTCCTATGGGACGAAGGAAGTGACGGTACCATAGGAGGAAGCCCCGGCTAACTACGTGCCAGCAGCCGCGGTAATACGTAGGGGGCGAGCGTTGTCCGGAATGATTGGGCGTAAAGGGCGCGTAGGCGGCCTGGTAAGTCCGGAGTGAAAGTCCTGCTTTTAAGGTGGGAATTGCTTTGGATACTGTCGGGCTTGAGTGCAGGAGAGGAAAGCGGAATTACCGGTGTAGCGGTGAAATGCGTAGAGATCGGTAGGAACACCAGTGGCGAAGGCGGCTTTCTGGACTGAAACTGACGCTGAGGCGCGAAAGCGTGGGGAG…	25.0733	-2.68716	0.923384	-2.91012	0.00361286	0.0228965	d__Bacteria	Firmicutes	Clostridia	Christensenellales	Christensenellaceae	Christensenellaceae_R-7_group	uncultured_bacterium	0.9	17	51	0	3	18	179	0	0	2	44	19	30	230	0	8	0	0	126	152	3	54	20	5	236	0	7	18	0	8	64	20	4	10
TGGGGAATATTGGGCAATGGGCGAAAGCCTGACCCAGCAACGCCGCGTGAGGGAGGAAGGTTTTCGGATTGTAAACCTCTGTCCTTAGGGAAGAAGGAAGTGACGGTACCTAAGGAGGAAGCCCCGGCTAACTACGTGCCAGCAGCCGCGGTAATACGTAGGGGGCGAGCGTTGTCCGGAATGACTGGGCGTAAAGGGCGTGTAGGCGGCCGACTAAGTCTGATGTGAAATACCCGCTTTTAAGGTGGGTCGTGCATTGGAAACTGGATGGCTAGAGTGCGGAAGAGGTAAGTGGAATTCCCAGTGTAGCGGTGAAATGCGTAGAGATTGGGAGGAACACCAGTGGCGAAGGCGACTTACTGGGCCGCAACTGACGCTGAGGCGCGAAAGCGTGGGGAG…	4.92901	4.30647	1.29464	3.3264	0.000879766	0.00769745	d__Bacteria	Firmicutes	Clostridia	Christensenellales	Christensenellaceae	Christensenellaceae_R-7_group	uncultured_bacterium	0.7	0	0	0	32	17	0	7	1	0	14	0	2	47	0	3	0	0	0	6	5	20	0	0	11	0	0	9	10	0	0	7	0	5
TGGGGAATATTGGGCAATGGGCGAAAGCCTGACCCAGCAATGCCGCGTGAGTGAAGAAGGTCTTCGGATTGTAAAGCTCTTTGATTAGGGACGAAAAAATGACTGTACCTAAAGAACAAGCCCCGGCTAACTACGTGCCAGCAGCCGCGGTAATACGTAGGGGGCAAGCGTTGTCCGGAATTATTGGGCGTAAAGGGTGCGTAGGTGGTTTAGCAAGTTGGAAGTGAAATACCCAGGGCTTAACTCGGGTGCTGCTTTCAAAACTACTAGACTTGAGTGTGGGAGAGAATAGTGGAATTCCTAGTGTAGCGGTGGAATGCGTAGATATTAGGAGGAACACCAGTGGCGAAGGCGACTATTTGGCCCATAACTGACACTGAGGCACGAAAGCGTGGGGAG…	22.8362	5.04233	1.76213	2.8615	0.00421644	0.0257559	d__Bacteria	Firmicutes	Clostridia	Clostridia_vadinBB60_group	Clostridia_vadinBB60_group	Clostridia_vadinBB60_group	uncultured_bacterium	0.6	0	16	2	0	0	0	7	0	0	100	0	6	0	272	0	0	0	0	5	1	264	3	0	0	215	0	0	0	172	0	0	0	2
TGGGGAATATTGGGCAATGGGCGAAAGCCTGACCCAGCGACGCCGCGTGAAGGATGAAGGTCTTCGGATTGTAAACTTCTGTCTACAGGGACGAACAAATGACGGTACCTGTAAAGAAAGCCACGGCTAACTACGTGCCAGCAGCCGCGGTAATACGTAGGTGGCAAGCGTTATCCGGATTTACTGGGTGTAAAGGGTGTGTAGGCGGGAAGCCAAGTCAGATGTGAAAATCATGGGCTCAACTCATGACTTGCATTTGAAACTGGTTTTCTTGAGTATGGGAGAGGTAAATGGAATTCCCGGTGTAGCGGTGAAATGCGTAGATATCGGGAGGAACACCAGTGGCGAAGGCGGTTTACTGGACCACAACTGACGCTGATACACGAAAGCGTGGGGAGC…	12.456	2.31176	0.870473	2.65575	0.00791318	0.0411485	d__Bacteria	Firmicutes	Clostridia	Oscillospirales	UCG-010	UCG-010	uncultured_bacterium	0.8	0	12	47	7	6	7	92	9	36	13	0	5	24	11	2	0	1	0	34	76	12	9	0	6	40	2	0	49	19	6	0	33	0
TGGGGAATATTGGGCAATGGGCGAAAGCCTTACCCAGCAATGCCGCGTGAGTGAAGAAGGCCTTCGGATTGTAAAGCTCTTTGATCAGGGACGAACACAATGACGGTACCTGAAGAACAAGCCCCGGCTAACTACGTGCCAGCAGCCGCGGTAATACGTAGGGGGCAAGCGTTGTCCGGAATGACTGGGCGTAAAGGGTGTGTAGGCGGGCTCGCAAGTTGGATGTGTAATACCCAGAGCTTAACTCGGGTGCTGCATCTGAAACTACGAGTCTTGAGTGTCGGAGAGGTAAGTGGAATTCCTAGTGTAGCGGTGGAATGCGTAGATATTAGGAGGAACATCAGTGGCGAAGGCGACTTACTGGACGATAACTGACGCTGAGGCACGAAAGCGTGGGGA…	21.3047	3.42248	1.1261	3.03924	0.00237176	0.0161407	d__Bacteria	Firmicutes	Clostridia	Clostridia_vadinBB60_group	Clostridia_vadinBB60_group	Clostridia_vadinBB60_group	uncultured_bacterium	0.7	0	55	74	0	0	0	58	37	0	80	0	10	101	27	48	0	0	9	70	72	130	0	0	19	51	0	0	40	24	0	69	50	0
TGGGGAATATTGGGCAATGGGCGAAAGCCTTACCCAGCAATGCCGCGTGAGTGAAGAAGGTCTTCGGATTGTAAAGCTCTTTGATCAGGGACGAACACAATGACGGTACCTGAAGAACAAGCCCCGGCTAACTACGTGCCAGCAGCCGCGGTAATACGTAGGGGGCAAGCGTTGTCCGGAATGACTGGGCGTAAAGGGTGTGTAGGCGGGCTCGCAAGTTGGATGTGTAATACCCAGAGCTTAACTCGGGTGCTGCATCTGAAACTACGAGTCTTGAGTGTCGGAGAGGTAAGTGGAATTCCTAGTGTAGCGGTGGAATGCGTAGATATTAGGAGGAACATCAGTGGCGAAGGCGACTTACTGGACGATAACTGACGCTGAGGCACGAAAGCGTGGGGA…	829.741	2.80648	0.795588	3.52755	0.000419421	0.00467354	d__Bacteria	Firmicutes	Clostridia	Clostridia_vadinBB60_group	Clostridia_vadinBB60_group	Clostridia_vadinBB60_group	uncultured_bacterium	0.7	49	1881	2464	4	24	82	1880	875	0	2786	40	200	4865	1246	2148	0	48	291	2268	2546	4544	70	7	646	1869	274	29	1567	787	130	2277	2178	307
TGGGGAATATTGGGCAATGGGCGAAAGCCTTACCCAGCAATGCCGCGTGAGTGATGAAGGTCTTATGGATTGTAAAACTCTTTGATTAGGGACGAATAAATGACGGTACCTAAAGAACAAGCCCCGGCTAACTATGTGCCAGCAGCCGCGGTAATACATAGGGGGCGAGCGTTGTCCGGAATGACTGGGCGTAAAGGGTGTGTAGGCGGTTTGTTAAGTTAGAAGTGTAATACCCAGAGCTTAACTCGGGTGCTGCTTCTAATACTGATGAACTTGAGTGTAGGAGAGGATGATGGAATTCCCAGTGTAGCGGTGGAATGCATAGATATTGGGAGGAACACCAGAGGCGAAAGCGATCATCTGGACTACAACTGACGCTGAGGCACGAAAGCGTGGGGA…	12.6903	-3.95645	1.42817	-2.7703	0.00560045	0.0312271	d__Bacteria	Firmicutes	Clostridia	Clostridia_vadinBB60_group	Clostridia_vadinBB60_group	Clostridia_vadinBB60_group		0.9	59	0	0	1	0	8	0	42	0	0	60	237	0	10	0	0	0	0	2	0	3	0	0	2	0	4	0	0	18	11	0	24	0
TGGGGAATATTGGGCAATGGGCGCAAGCCTGACCCAGCAACGCCGCGTGAAGGAAGAAGGCTTTCGGGTTGTAAACTTCTTTTAAGAGGGAAGAGCAGAAGACGGTACCTCTAGAATAAGCCACGGCTAACTACGTGCCAGCAGCCGCGGTAATACGTAGGTGGCAAGCGTTGTCCGGATTTACTGGGTGTAAAGGGCGTGCAGCCGGGTCTGCAAGTCAGATGTGAAATCCATGGGCTCAACCCATGAACTGCATTTGAAACTGTAGATCTTGAGTGTCGGAGGGGCAATCGGAATTCCTAGTGTAGCGGTGAAATGCGTAGATATTAGGAGGAACACCAGTGGCGAAGGCGGATTGCTGGACGATAACTGACGGTGAGGCGCGAAAGTGTGGGGAGC…	34.6994	3.07627	1.10956	2.77252	0.0055624	0.0312271	d__Bacteria	Firmicutes	Clostridia	Oscillospirales	Oscillospiraceae	UCG-002		0.7	11	3	324	0	15	0	0	42	112	0	15	0	137	379	7	0	1	1	0	17	0	0	3	65	19	10	104	47	34	0	69	64	27
TGGGGAATATTGGGCAATGGGCGCAAGCCTGACCCAGCAACGCCGCGTGAAGGAAGAAGGCTTTCGGGTTGTAAACTTCTTTTAAGAGGGAAGAGCAGAAGACGGTACCTCTAGAATAAGCCACGGCTAACTACGTGCCAGCAGCCGCGGTAATACGTAGGTGGCAAGCGTTGTCCGGATTTACTGGGTGTAAAGGGCGTGCAGCCGGGTCTGCAAGTCAGATGTGAAATCCATGGGCTCAACCCATGAACTGCATTTGAAACTGTGGATCTTGAGTGTCGGAGGGGCAATCGGAATTCCTAGTGTAGCGGTGAAATGCGTAGATATTAGGAGGAACACCAGTGGCGAAGGCGGATTGCTGGACGATAACTGACGGTGAGGCGCGAAAGTGTGGGGAGC…	131.421	3.18243	0.852637	3.73245	0.000189623	0.00270814	d__Bacteria	Firmicutes	Clostridia	Oscillospirales	Oscillospiraceae	UCG-002		0.8	20	180	468	0	94	0	2	219	487	2	56	19	393	65	20	74	0	7	33	1616	3	13	7	143	43	16	121	976	72	30	45	275	102
TGGGGAATATTGGGCAATGGGCGCAAGCCTGACCCAGCAACGCCGCGTGAAGGAAGAAGGCTTTCGGGTTGTAAACTTCTTTTAATGGGGAAGAGCAGAAGACTGTACCCATAGAATAAGCCACGGCTAACTACGTGCCAGCAGCCGCGGTAATACGTAGGTGGCAAGCGTTGTCCGGATTTACTGGGTGTAAAGGGCGTGCAGCCGGGAGTGCAAGTCAGATGTGAAATCCATGGGCTCAACCCATGAACTGCATTTGAAACTGTACTTCTTGAGTACTGGAGAGGCAATCGGAATTCCTAGTGTAGCGGTGAAATGCGTAGATATTAGGAGGAACACCAGTGGCGAAGGCGGATTGCTGGACAGCAACTGACGGTGAGGCGCGAAAGTGTGGGGAGC…	166.776	4.11564	1.10784	3.715	0.000203204	0.00278172	d__Bacteria	Firmicutes	Clostridia	Oscillospirales	Oscillospiraceae	UCG-002		0.8	0	0	158	783	615	44	710	18	823	2	0	2	361	2113	0	19	39	2	57	18	0	10	0	74	16	30	19	531	47	5	21	0	46
TGGGGAATATTGGGCAATGGGCGCAAGCCTGACCCAGCAACGCCGCGTGAAGGAAGAAGGCTTTCGGGTTGTAAACTTCTTTTGTCAGGGACGAGCAGAAGACGGTACCTGACGAATAAGCCACGGCTAACTACGTGCCAGCAGCCGCGGTAATACGTAGGTGGCAAGCGTTGTCCGGATTTACTGGGTGTAAAGGGCGTGTAGCCGGGAGGGCAAGTCAGATGTGAAATCCACGGGCTCAACTCGTGAACTGCATTTGAAACTACTCTTCTTGAGTATCGGAGAGGCAATCGGAATTCCTAGTGTAGCGGTGAAATGCGTAGATATTAGGAGGAACACCAGTGGCGAAGGCGGATTGCTGGACGACAACTGACGGTGAGGCGCGAAAGCGTGGGGAGC…	18.9634	6.91794	1.79144	3.86166	0.00011262	0.00193553	d__Bacteria	Firmicutes	Clostridia	Oscillospirales	Oscillospiraceae	UCG-002	uncultured_bacterium	0.7	0	0	75	0	426	0	28	102	0	0	0	0	0	99	0	0	0	0	4	85	0	0	0	13	0	0	0	0	29	0	8	118	0
TGGGGAATATTGGGCAATGGGCGCAAGCCTGACCCAGCAACGCCGCGTGAAGGAAGAAGGCTTTCGGGTTGTAAACTTCTTTTGTCAGGGACGAGTAGAAGACGGTACCTGACGAATAAGCCACGGCTAACTACGTGCCAGCAGCCGCGGTAATACGTAGGTGGCAAGCGTTGTCCGGATTTACTGGGTGTAAAGGGCGTGTAGCCGGGAGGGCAAGTCAGATGTGAAATCCACGGGCTCAACTCGTGAACTGCATTTGAAACTACTCTTCTTGAGTATCGGAGAGGCAATCGGAATTCCTAGTGTAGCGGTGAAATGCGTAGATATTAGGAGGAACACCAGTGGCGAAGGCGGATTGCTGGACGACAACTGACGGTGAGGCGCGAAAGCGTGGGGAGC…	340.92	2.85961	0.673224	4.24764	2.16036e-05	0.000608502	d__Bacteria	Firmicutes	Clostridia	Oscillospirales	Oscillospiraceae	UCG-002	uncultured_bacterium	0.6	109	1293	428	1586	37	39	669	45	775	422	116	58	141	1934	567	10	10	37	71	78	386	18	4	942	71	25	1181	1588	327	174	42	363	203
TGGGGAATATTGGGCAATGGGCGCAAGCCTGACCCAGCAACGCCGCGTGAAGGAAGAAGGCTTTCGGGTTGTAAACTTCTTTTGTCGGGGACGAGTAGAAGACGGTACCTGGCGAATAAGCCACGGCTAACTACGTGCCAGCAGCCGCGGTAATACGTAGGTGGCAAGCGTTGTCCGGATTTACTGGGTGTAAAGGGCGTGTAGCCGGGAAGGCAAGTCAGATGTGAAATCCACGGGCTTAACTCGTGAACTGCATTTGAAACTGTTTTTCTTGAGTATCGGAGAGGCAATCGGAATTCCTAGTGTAGCGGTGAAATGCGTAGATATTAGGAGGAACACCAGTGGCGAAGGCGGATTGCTGGACGACAACTGACGGTGAGGCGCGAAAGCGTGGGGAGC…	479.002	4.67584	1.1248	4.15705	3.22388e-05	0.000797321	d__Bacteria	Firmicutes	Clostridia	Oscillospirales	Oscillospiraceae	UCG-002	uncultured_bacterium	0.6	1	4	9	318	132	0	752	1398	4612	7	0	3	76	6321	39	6	29	15	43	602	0	28	9	14	316	108	59	4006	5	0	29	48	36
TGGGGAATATTGGGCAATGGGCGCAAGCCTGACCCAGCAACGCCGCGTGAAGGAAGAAGGTTTTCGGGTTGTAAACTTCTTTTGTCAGGGACGAGTAGAAGACGGTACCTGACGAATAAGCCACGGCTAACTACGTGCCAGCAGCCGCGGTAATACGTAGGTGGCAAGCGTTGTCCGGATTTACTGGGTGTAAAGGGCGTGTAGCCGGGAGGGCAAGTCAGATGTGAAATCCACGGGCTCAACTCGTGAACTGCATTTGAAACTACTCTTCTTGAGTATCGGAGAGGCAATCGGAATTCCTAGTGTAGCGGTGAAATGCGTAGATATTAGGAGGAACACCAGTGGCGAAGGCGGATTGCTGGACGACAACTGACGGTGAGGCGCGAAAGCGTGGGGAGC…	9.69093	3.09038	0.970014	3.18591	0.001443	0.0111389	d__Bacteria	Firmicutes	Clostridia	Oscillospirales	Oscillospiraceae	UCG-002	uncultured_bacterium	0.6	5	39	20	39	0	0	18	0	18	0	0	3	3	45	16	2	0	1	2	3	9	0	0	36	4	1	40	41	10	3	0	9	8
TGGGGAATATTGGGCAATGGGCGCAAGCCTGACCCAGCAACGCCGCGTGAGGGAAGAAGGTTTTCGGATTGTAAACCTCTGTCGCAGAAGACGAAGGAAGTGACGGTATTCTGTGAGGAAGCCCCGGCTAACTACGTGCCAGCAGCCGCGGTAATACGTAGGGGGCGAGCGTTGTCCGGAATTACTGGGCGTAAAGGGAGCGTAGGCGGTCTGATAAGTTGGATGTGAAATACCCGGGCTTAACTTGGGGGGTGCATCCAATACTGTTGGACTAGAGTACAGGAGAGGAAAGCGGAATTCCTAGTGTAGCGGTGAAATGCATAGATATTAGGAGGAACATCGGTGGCGAAGGCGGCTTTCTGGACTGCAACTGACGCTGAGGCTCGAAAGCGTGGGGAG…	97.9739	2.90593	1.02573	2.83304	0.00461079	0.027502	d__Bacteria	Firmicutes	Clostridia	Christensenellales	Christensenellaceae	Christensenellaceae_R-7_group	uncultured_bacterium	0.7	0	6	401	2	0	0	2	40	1	18	4	14	4	156	507	0	2	1	79	1083	24	87	6	214	22	21	4	2	122	22	1031	251	147
TGGGGAATATTGGGCAATGGGCGCAAGCCTGACCCAGCGACGCCGCGTGAGGGAAGAAGGCCTTCGGGTTGTAAACCTCTGTTGCAGGGGAAGAAAGACATGACGGTACCCTGCGAGGAAGCTCCGGCTAACTACGTGCCAGCAGCCGCGGTAATACGTAGGGAGCGAGCGTTGTCCGGAATTACTGGGCGTAAAGGGCGCGTAGGCGGTCATTCAAGTCATCTGTAAAATGGAAGGGCTTAACCCTTCAGGGCAGATGAAACTGGAAGACTGGAGGTGCACAGAAGCAGGCAGAATTCCTGGTGTAGCGGTGAAATGCGTAGATATCAGGAAGAATACCAGTGGCGAAGGCGGCCTGCCGGGTGCAAACTGACGCTGAAGCGCGAAAGCCAGGGGAGC…	12.9964	-3.73325	1.10303	-3.38454	0.000712978	0.00663266	d__Bacteria	Synergistota	Synergistia	Synergistales	Synergistaceae	Pyramidobacter		1.0	2	14	0	3	3	3	0	0	0	13	7	88	0	0	1	0	4	69	12	0	25	9	30	9	6	24	0	0	0	16	0	0	0
TGGGGAATATTGGGCAATGGGCGCAAGCCTGACCCAGCGACGCCGCGTGAGGGAAGACAGCCTTCGGGTTGTAAACCTCTGTTGCAGGGGAAGAAGGAAGTGACGGTACCCTGCGAGGAAGCTCCGGCTAACTACGTGCCAGCAGCCGCGGTAATACGTAGGGAGCGAGCGTTGTCCGGAATTACTGGGCGTAAAGGGCGCGTAGGCGGCGCTTCAAGTCGTCTGTCAAATGGGAGGGCTTAACCCTTTTTCGCAGACGAAACTGGAGAGCTTGAGAAGCAGAGAGGCAAACAGAATTCCTGGTGTAGCGGTGAAATGCGTAGATATCAGGAAGAATACCAGTGGCGAAGGCGGTTTGCTGGCTGCATACTGACGCTGAAGCGCGAAAGCCAGGGGAGC…	171.091	8.85212	1.88005	4.70844	2.49621e-06	0.00011005	d__Bacteria	Synergistota	Synergistia	Synergistales	Synergistaceae	Pyramidobacter		1.0	0	391	0	360	0	0	685	0	0	4	0	0	366	0	0	0	0	3	1671	0	5	0	0	302	3	0	5	0	0	0	2435	0	160
TGGGGAATATTGGGCAATGGGGGAAACCCTGACCCAGCAACGCCGCGTGAAGGAAGAAGGCCCTCGGGTTGTAAACTTCTTTTACCAGGGACGAAGGACGTGACGGTACCTGGAGAAAAAGCAACGGCTAACTACGTGCCAGCAGCCGCGGTAATACGTAGGTTGCAAGCGTTGTCCGGATTTACTGGGTGTAAAGGGCGTGTAGGCGGAGCTGCAAGTCAGATGTGAAATCCTGGGGCTTAACCCCGGAACTGCATTTGAAACTGTAGCCCTTGAGTATCGGAGAGGCAAGCGGAATTCCTAGTGTAGCGGTGAAATGCGTAGATATTAGGAGGAACACCAGTGGCGAAGGCGGCTTGCTGGACGACAACTGACGCTGAGGCGCGAAAGCGTGGGGAG…	199.179	-4.00723	1.14215	-3.50849	0.00045066	0.00477959	d__Bacteria	Firmicutes	Clostridia	Oscillospirales	Oscillospiraceae	UCG-005	uncultured_bacterium	1.0	897	326	52	7	0	0	0	216	0	4	1440	371	26	0	171	0	0	1252	60	29	2	10	181	46	0	0	164	0	52	819	27	338	9
TGGGGAATATTGGGCAATGGGGGAAACCCTGACCCAGCAACGCCGCGTGAAGGAAGAAGGCCTTCGGGTTGTAAACTTCTTTTACCAGGGACGAAGAACGTGACGGTACCTGGAGAAAAAGCCACGGCTAACTACGTGCCAGCAGCCGCGGTAATACGTAGGTGGCAAGCGTTGTCCGGATTTACTGGGTGTAAAGGGCGTGTAGGCGGAGCGGCAAGTCAGATGTGAAATCTCGGGGCTTAACCCTGAAACTGCATTTGAAACTGTCGCCCTTGAGTATCGGAGAGGCAGGCGGAATTCCTAGTGTAGCGGTGAAATGCGTAGATATTAGGAGGAACACCAGTGGCGAAGGCGGCCTGCTGGACGACAACTGACGCTGAGGCGCGAAAGCGTGGGGAG…	2.59843	3.38504	1.29284	2.6183	0.00883686	0.0443593	d__Bacteria	Firmicutes	Clostridia	Oscillospirales	Oscillospiraceae	UCG-005	uncultured_bacterium	0.7	0	2	42	0	8	0	19	2	0	12	0	0	0	0	0	0	1	0	0	8	17	2	0	0	4	0	11	0	3	0	0	0	22
TGGGGAATATTGGGCAATGGGGGGAACCCTGACCCAGCGACGCCGCGTGGGTGAAGAAATCCTTCGGGATGTAAAGCCCTGTTGTGTGGGAAGATAATGACGGTACCACACGAGGAAGCCCCGGCAAACTACGTGCCAGCAGCCGCGGTAATACGTAGGGGGCGAGCGTTGTTCGGAATTACTGGGCGTAAAGCGCACGCAGGCTGGCCGTTAAGTCTGTCGTCAAAGGCGGGGGCTCAACCTCCGTTCTACGATAGATACTGGCGGCCTAGAGTATGTGAGAGGGAAGTGGAATTCCCGGTGTAGCGGTGAAATGCGTAGATATCGGGAGGAACACCAGTGGCGAAGGCGGCTTCCTGGCACACAACTGACGCTCATGTGCGAAAGCCAGGGCAGCGA…	11.8863	5.20402	1.74153	2.98819	0.00280636	0.0187214	d__Bacteria	Synergistota	Synergistia	Synergistales	Synergistaceae	Cloacibacillus		1.0	0	10	0	148	2	0	28	0	0	30	0	0	13	2	0	0	19	0	0	0	29	0	0	50	0	3	0	0	0	0	0	0	22
TGGGGAATCTTCCGCAATGGACGAAAGTCTGACGGAGCAACGCCGCGTGAACGATGAAGGTCTTCGGATTGTAAAGTTCTGTGATCCGGGACGAAGGCATTGATTGAGAACATTGATTGATGTTGACGGTACCGGAAAAGCAAGCCACGGCTAACTACGTGCCAGCAGCCGCGGTAATACGTAGGTGGCAAGCGTTGTCCGGAATTATTGGGCGTAAAGCGCGCGCAGGCGGCCGTGCAAGTCCATCTTAAAAGCGTGGGGCTTAACCCCATGAGGGGATGGAAACTGCAGGGCTGGAGTGTCGGAGGGGAAAGTGGAATTCCTAGTGTAGCGGTGAAATGCGTAGAGATTAGGAAGAACACCGGTGGCGAAGGCGACTTTCTAGACGACAACTGACGC…	7.64247	5.563	1.774	3.13585	0.00171356	0.0128708	d__Bacteria	Firmicutes	Negativicutes	Veillonellales-Selenomonadales	Veillonellaceae			1.0	0	0	2	0	7	0	5	0	3	0	0	0	54	18	3	225	31	0	3	10	0	0	0	0	0	0	4	0	0	0	0	0	0
TGGGGAATCTTCCGCAATGGACGAAAGTCTGACGGAGCAACGCCGCGTGAACGATGAAGGTCTTCGGATTGTAAAGTTCTGTGATCCGGGACGAAGGCATTGATTGAGAATATTGATTGATGTTGACGGTACCGGAAAAGCAAGCCACGGCTAACTACGTGCCAGCAGCCGCGGTAATACGTAGGTGGCAAGCGTTGTCCGGAATTATTGGGCGTAAAGCGCGCGCAGGCGGCCGTGCAAGTCCATCTTAAAAGCGTGGGGCTTAACCCCATGAGGGGATGGAAACTGCAGGGCTGGAGTGTCGGAGGGGAAAGTGGAATTCCTAGTGTAGCGGTGAAATGCGTAGAGATTAGGAAGAACACCGGTGGCGAAGGCGACTTTCTAGACGACAACTGACGC…	9.36142	4.63383	1.79893	2.57588	0.00999854	0.0492161	d__Bacteria	Firmicutes	Negativicutes	Veillonellales-Selenomonadales	Veillonellaceae			1.0	0	0	0	15	6	0	33	0	9	0	0	0	110	14	0	206	23	0	9	8	0	4	0	0	0	0	0	0	0	0	0	0	9
TGGGGAATCTTCCGCAATGGACGAAAGTCTGACGGAGCAACGCCGCGTGAACGATGACGGCCTTCGGGTTGTAAAGTTCTGTTATACGGGACGAATGGCGTAGCGGTCAATACCCGTTACGAGTGACGGTACCGTAAGAGAAAGCCACGGCTAACTACGTGCCAGCAGCCGCGGTAATACGTAGGTGGCAAGCGTTGTCCGGAATTATTGGGCGTAAAGGGCGCGCAGGCGGCGTCGTAAGTCGGTCTTAAAAGTGCGGGGCTTAACCCCGTGAGGGGACCGAAACTGCGATGCTAGAGTATCGGAGAGGAAAGCGGAATTCCTAGTGTAGCGGTGAAATGCGTAGATATTAGGAGGAACACCAGTGGCGAAAGCGGCTTTCTGGACGACAACTGACGC…	220.356	-2.79364	1.01853	-2.74283	0.00609128	0.0331314	d__Bacteria	Firmicutes	Negativicutes	Veillonellales-Selenomonadales	Veillonellaceae	Megasphaera		1.0	0	56	29	53	265	91	381	98	0	307	1	827	298	1	27	0	67	540	449	0	161	51	893	10	57	202	276	48	0	472	45	0	13
TGGGGAATCTTCCGCAATGGACGAAAGTCTGACGGAGCAACGCCGCGTGAGTGATGAAGGTTTTCGGATTGTAAAGCTCTGTTAATCGGGACGAATGGTTTCTATGTAAATAATGTAGAGATTTGACGGTACCGGAATAGAAAGCCACGGCTAACTACGTGCCAGCAGCCGCGGTAATACGTAGGTGGCAAGCGTTGTCCGGAATTATTGGGCGTAAAGCGCGCGCAGGCGGATTTGTCAGTCTGTCTTAAAAGTTCGGGGCTTAACCCCGTGAGGGGATGGAAACTACAAATCTAGAGTATCGGAGAGGAAAGTGGAATTCCTAGTGTAGCGGTGAAATGCGTAGATATTAGGAAGAACACCGGTGGCGAAGGCGACTTTCTGGACGAAAACTGACGC…	4.90007	4.88971	1.40825	3.47218	0.00051625	0.00528765	d__Bacteria	Firmicutes	Negativicutes	Veillonellales-Selenomonadales	Veillonellaceae	Veillonella		1.0	0	0	8	0	3	0	0	21	1	11	0	0	0	7	0	91	14	0	0	8	13	0	0	2	24	0	0	0	3	0	0	25	13
TGGGGAATCTTCCGCAATGGGCGAAAGCCTGACGGAGCAATGCCGCGTGAGTGATGAAGGAATTCGTTCCGTAAAGCTCTTTTGTTTATGACGAATGTGCAGATTGTGAATAATGATCTGTAATGACGGTAGTAAACGAATAAGCCACGGCTAACTACGTGCCAGCAGCCGCGGTAATACGTAGGTGGCGAGCGTTGTCCGGAATTATTGGGCGTAAAGAGCATGTAGGCGGTTTTTTAAGTCTGGAGTGAAAATGCAGGGCTCAACCCCGTATGGCTCTGGATACTGGAAGACTTGAGTGCAGGAGAGGAAAGGGGAATTCCCAGTGTAGCGGTGAAATGCGTAGATATTGGGAGGAACACCAGTGGCGAAGGCGCCTTTCTGGACTGTGTCTGACGC…	3.57451	3.88682	1.27033	3.0597	0.00221558	0.0154436	d__Bacteria	Firmicutes	Negativicutes	Acidaminococcales	Acidaminococcaceae	Phascolarctobacterium	uncultured_bacterium	0.6	0	35	6	0	0	0	14	6	0	0	0	0	7	4	70	0	0	0	6	5	0	0	0	3	0	0	1	0	2	20	4	4	10
TGGGGAATCTTCCGCAATGGGCGCAAGCCTGACGGAGCAACGCCGCGTGAGTGAAGAAGGCCTTCGGGTCGTAAAGCTCTGTTGTCGGGGACGAATGTTGTTGCTTAGAATATAGGTGACAAATGACGGTACCTGACGAGGAAGCCACGGCTAACTACGTGCCAGCAGCCGCGGTAATACGTAGGTGGCGAGCGTTGTCCGGAATTATTGGGCGTAAAGGGAGCGCAGGCGGGAGAGCAAGTCTATCTTAAAAGTGCGGGGCTCAACCCCGTGAGGGGATAGAAACTGTTCTTCTTGAGTGCAGGAGAGGAAAGCGGAATTCCTAGTGTAGCGGTGAAATGCGTAGATATTAGGAGGAACACCAGTGGCGAAGGCGGCTTTCTGGACTGTAACTGACGC…	15.5833	-4.97484	1.35049	-3.68374	0.000229841	0.00284274	d__Bacteria	Firmicutes	Negativicutes	Veillonellales-Selenomonadales	Selenomonadaceae	Selenomonas		0.6	52	0	0	0	8	81	0	0	0	2	21	0	500	0	0	0	0	20	37	0	2	249	10	3	2	14	0	0	0	0	0	0	0
TGGGGAATCTTCCGCAATGGGCGCAAGCCTGACGGAGCAACGCCGCGTGAGTGAAGAAGGTTTTCGGATCGTAAAGCTCTGTTGAGAGGGACGAGAGGCAAGGCTAGGAAATGAGCTTTGTAGGACGGTACCTTTCGAGGAAGCCACGGCTAACTACGTGCCAGCAGCCGCGGTAATACGTAGGTGGCGAGCGTTGTCCGGAATTATTGGGCGTAAAGGGAGCGCAGGTGGGAAAGTAAGTCAGTCTTAAAAGTGCGGGGCTCAACTCCGTGAGGGGATTGAAACTACTTTTCTTGAGTGCAGGAGAGGAAAGCGGAATTCCTAGTGTAGCGGTGAAATGCGTAGATATTAGGAGGAACACCAGTGGCGAAGGCGGCTTTCTGGACTGTAACTGACACT…	26.3531	-5.23575	1.69315	-3.09231	0.00198606	0.0146402	d__Bacteria	Firmicutes	Negativicutes	Veillonellales-Selenomonadales	Selenomonadaceae	Anaerovibrio	uncultured_bacterium	0.8	0	0	0	24	15	31	0	0	0	0	0	219	0	0	0	0	0	288	6	0	0	0	26	6	6	12	0	0	0	0	0	0	6
TGGGGAATCTTGCGCAATGGGGGCAACCCTGACGCAGCAACGCCGCGTGCGGGAAGACGGCCTTCGGGTTGTAAACCGCTTTCAGCGGGGACGATTATGACGGTACCCGCAGAAGAAGCTCCGGCTAACTACGTGCCAGCAGCCGCGGTAATACGTAGGGAGCGAGCGTTATCCGGATTCATTGGGCGTAAAGCGCGCGTAGGCGGATGCCTAAGCGGGACCTCTAACCCGGGGGCTCAACCCCCGGCCGGGTCCCGAACTGGGCGTCTCGAGTGCGGTAGGGGCAGGTGGAATTCCATGTGTAGCGGTGGAATGCGCAGATATATGGAAGAACACCGACGGCGAAGGCAGCCTGCTGGGCCGACACTGACGCTGAGGTGCGAAAGCGCGGGGAGCGAA…	3.56113	-3.93647	1.3301	-2.95953	0.00308107	0.0202871	d__Bacteria	Actinobacteriota	Coriobacteriia	Coriobacteriales	Eggerthellaceae	uncultured	uncultured_bacterium	0.9	0	0	0	0	7	4	0	0	0	0	10	8	0	0	0	0	0	11	0	2	0	0	11	0	0	13	0	0	0	14	8	4	0
TGGGGAATTTTGCGCAATGGGGGCAACCCTGACGCAGCAACGCCGCGTGCGGGACGACGGCCTTCGGGTTGTAAACCGCTTTCAGCAGGGAAGAACCTCTGACGGTACCTGCAGAAGAAGCCCCGGCTAACTACGTGCCAGCAGCCGCGGTAATACGTAGGGGGCGAGCGTTATCCGGAATGATTGGGCGTAAAGCGCGCGCAGGCGGCCGCTCAAGCGGGACCTCTAACCCCGGGGCTCAACCCCGGGCCGGGTCCCGAACTGGGCGGCTCGAGTGCGGTAGGGGAGAGCGGAATTCCAAGTGTAGCGGTGAAATGCGCAGATATTTGGAAGAACACCGATGGCGAAGGCAGCTCTCTGGGCCGTCACTGACGCTGAGGCGCGAAAGCCGGGGGAGCG…	5.2205	-3.72015	0.99894	-3.7241	0.000196013	0.00275282	d__Bacteria	Actinobacteriota	Coriobacteriia	Coriobacteriales	Eggerthellaceae	Enterorhabdus	uncultured_bacterium	1.0	8	5	0	2	6	7	0	0	3	0	14	3	0	0	0	0	0	11	0	0	0	16	17	2	0	16	12	4	0	6	0	0	2
TGGGGAATTTTGCGCAATGGGGGCAACCCTGACGCAGCGACGCCGCGTGCGGGACGAAGTCATTCGTGACGTAAACCGCTTTCAGCGAGGAAGAACCATGACGGTACTCGCAGAAGAAGCCCCGGCTAACTACGTGCCAGCAGCCGCGGTAATACGTAGGGGGCGAGCGTTATCCGGAATCATTGGGCGTAAAGCGCGCGCAGGCGGGCTTTCAAGCGGCGGCGTCGAAGCCGGGGGCTCAACCCCCGGAAGCGCCCCGAACTGGAAGCCTCGGATGCGGCAGGGGGAGGCGGAATTCCCGGTGTAGCGGTGAAATGCGCAGATATCGGGAAGAACACCGACGGCGAAGGCAGCCTCCTGGGCCGGCATCGACGCTGAGGCGCGAAAGCTGGGGGAGCG…	47.6195	5.01727	1.50701	3.32929	0.000870688	0.00769745	d__Bacteria	Actinobacteriota	Coriobacteriia	Coriobacteriales	Eggerthellaceae	Slackia	uncultured_bacterium	0.8	0	0	3	14	9	0	3	2	466	0	0	0	73	161	0	318	0	0	42	2	0	0	2	0	28	9	12	120	3	0	5	0	0
TGGGGAATTTTGGACAATGGGGGCAACCCTGATCCAGCCATGCCGCGTGCAGGATGAAGGTCTTCGGATTGTAAACTGCTTTTGTCAGGGACGAAAAGGACTGTGCCAATACCACAGTCTGCTGACGGTACCTGAAGAATAAGCACCGGCTAACTACGTGCCAGCAGCCGCGGTAATACGTAGGGTGCAAGCGTTAATCGGAATTACTGGGCGTAAAGCGTGCGCAGGCGGTTCTGTAAGACAGATGTGAAATCCCCGGGCTTAACCTGGGAATTGCATTTGTGACTGCAGGACTAGAGTTCATCAGAGGGGGGTGGAATTCCAAGTGTAGCAGTGAAATGCGTAGATATTTGGAAGAACACCAATGGCGAAGGCAGCCCCCTGGGATGCGACTGACGC…	15.6095	-3.60036	1.0564	-3.40816	0.00065403	0.00625648	d__Bacteria	Proteobacteria	Gammaproteobacteria	Burkholderiales	Sutterellaceae	Sutterella	uncultured_bacterium	0.7	11	23	0	3	3	19	0	5	0	0	30	43	2	0	16	0	2	33	28	0	0	20	63	13	8	15	0	0	3	40	0	0	0
TGGGGGATATTAGACAATGGGGGAAACCCTGATCTAGCAACGCCGCGTGAAGGATGAAGGTCTTCGGATTGTAAACTTCTTTGACGAGGGAAGATAATGACGGTACCTCGAGAACAAGCCACGGCTAACTACGTGCCAGCAGCCGCGGTAATACGTAGGTGGCGAGCGTTGTCCGGATTTACTGGGTGTAAAGGGCGTGTAGGCGGGACTGCAAGTCAGATGTGAAATACGGAGGCTTAACCTCCGAGCTGCATTTGAAACTGCAATTCTTGAGTGATGGAGAGGTAAGCGGAATTCCCAGTGTAGCGGTAAAATGCGTAGATATTGGGAGGAACACCAGTGGCGAAGGCGGCTTACTGGACATTAACTGACGCTGAGGCGCGAAAGTGTGGGGAGCAA…	56.4912	2.78281	0.909828	3.05861	0.00222364	0.0154436	d__Bacteria	Firmicutes	Clostridia	Oscillospirales	UCG-010	UCG-010	uncultured_bacterium	0.9	17	123	385	0	23	18	151	285	0	11	7	10	144	207	25	0	0	0	5	305	8	29	1	52	3	0	6	241	237	17	130	124	45
TGGGGGATATTGCACAATGGAGGAAACTCTGATGCAGCAACGCCGCGTGAGGGAAGAAGGATTTCGGTTTGTAAACCTCTGTCATTGGTGACGATAATGACGGTAGCCGATGAGGAAGCTCCGGCTAACTACGTGCCAGCAGCCGCGGTAATACGTAGGGAGCGAGCGTTGTCCGGAATTACTGGGTGTAAAGGGTGCGTAGGCGGGGGACCAAGTCAGGTGTGAAAACTATCGGCTTAACCGGTAGCCTGCACTTGAAACTGGCCCTCTTGAGTGAAGTAGAGGCAGGCGGAATTCCCGGTGTAGCGGTGAAATGCGTAGAGATCGGGAGGAACACCAGTGGCGAAGGCGGCCTGCTGGGCTTTAACTGACGCTGAGGCACGAAAGCATGGGTAGCAA…	2.32669	2.88582	1.0542	2.73745	0.00619174	0.0333959	d__Bacteria	Firmicutes	Clostridia	Oscillospirales	Ruminococcaceae			1.0	0	0	14	0	1	0	3	3	0	18	0	0	7	0	3	0	0	0	14	4	16	3	0	0	1	0	1	11	7	0	8	8	3
TGGGGGATATTGCACAATGGGCGAAAGCCTGATGCAGCGACGCCGCGTGAGGGAAGACGGCCTTCGGGTTGTAAACCTCTGTCTTTGGGGACGATAATGACGGTACCCAAGGAGGAAGCTCCGGCTAACTACGTGCCAGCAGCCGCGGTAATACGTAGGGAGCGAGCGTTGTCCGGAATTACTGGGTGTAAAGGGAGCGTAGGCGGGAGTGCAAGTTGGATGTGAAAACCATGGGCTCAACCCATGGACTGCATTCAAAACTGTATTTCTTGAGTGATGTAGAGGCAGGCGGAATTCCTAGTGTAGCGGTGAAATGCGTAGATATTAGGAGGAACACCAGTGGCGAAGGCGGCCTGCTGGGCATTTACTGACGCTGAGGCTCGAAAGTGTGGGGAGCAA…	3.11095	-3.88969	1.02759	-3.78524	0.000153557	0.00239549	d__Bacteria	Firmicutes	Clostridia	Oscillospirales	Ruminococcaceae	uncultured	uncultured_bacterium	0.6	13	3	0	0	0	0	4	0	0	5	13	14	0	0	0	0	0	2	0	3	7	10	8	3	0	9	1	0	0	0	0	0	0
TGGGGGATATTGCACAATGGGCGAAAGCCTGATGCAGCGACGCCGCGTGAGGGAAGACGGTCTTCGGATTGTAAACCTCTGTCTTTGGGGAAGAAAATGACGGTACCCAAAGAGGAAGCTCCGGCTAACTACGTGCCAGCAGCCGCGGTAATACGTAGGGAGCAAGCGTTGTCCGGAATTACTGGGTGTAAAGGGAGCGTAGGCGGGATGGCAAGTAGAATGTTAAATCCATCGGCTCAACCGGTGGCTGCGTTCTAAACTGCCGTTCTTGAGTGAAGTAGAGGCAGGCGGAATTCCTAGTGTAGCGGTGAAATGCGTAGATATTAGGAGGAACACCAGTGGCGAAGGCGGCCTGCTGGGCTTTAACTGACGCTGAGGCTCGAAAGCGTGGGGAGCAAA…	14.7931	4.55065	1.25498	3.62607	0.000287772	0.00339304	d__Bacteria	Firmicutes	Clostridia	Oscillospirales	Ruminococcaceae	Anaerotruncus		0.9	0	0	4	16	20	3	9	2	28	0	0	0	0	16	0	73	22	1	0	10	1	2	0	7	29	0	0	36	4	0	16	3	3
TGGGGGATATTGCACAATGGGGGAAACCCTGATGCAGCAATGCCGCGTGAGGGAAGAAGGTCTTCGGATTGTAAACCTAAGTAGCCAGGGACGATAATGACGGTACCTGGAGAGTAAGCTCCGGCTAACTACGTGCCAGCAGCCGCGGTAATACGTAGGGAGCGAGCGTTGTCCGGATTTACTGGGTGTAAAGGGTGCGTAGGCGGGATGGCAAGTCAGATGTGAAATACCGGGGCTTAACCCCGGGGCTGCATTTGAAACTGTCGTTCTTGAGTGAAGTAGAGGCAGGCGGAATTCCTAGTGTAGCGGTGAAATGCGTAGATATTAGGAGGAACACCAGTGGCGAAGGCGGCCTGCTGGGCTTTAACTGACGCTGAGGCACGAAAGCATGGGGAGCAA…	39.8005	6.30579	1.26773	4.97408	6.55596e-07	3.91044e-05	d__Bacteria	Firmicutes	Clostridia	Oscillospirales	Ruminococcaceae	uncultured	uncultured_bacterium	0.9	0	18	34	42	5	3	9	0	300	266	1	0	0	17	0	151	47	0	0	28	179	1	0	5	85	0	28	91	4	0	0	25	0
TGGGGGATATTGCACAATGGGGGAAACCCTGATGCAGCAATGCCGCGTGAGGGAAGAAGGTCTTCGGATTGTAAACCTAAGTTGTCAGGGACGAACAAATGACGGTACCTGAAAAGAAAGCTCCGGCTAACTACGTGCCAGCAGCCGCGGTAATACGTAGGGAGCGAGCGTTGTCCGGATTTACTGGGTGTAAAGGGTGCGTAGGCGGGTTTGCAAGTCAGGCGTGAAATACCGAGGCTTAACTTCGGGGCTGCGCTTGAAACTGTAGATCTTGAGTGAAGTAGAGGTAGGCGGAATTCCTAGTGTAGCGGTGAAATGCGTAGATATTAGGAGGAACACCAGTGGCGAAGGCGGCCTACTGGGCTTTAACTGACGCTGAGGCACGAAAGCATGGGGAGC…	16.5012	3.98633	1.25131	3.18573	0.00144389	0.0111389	d__Bacteria	Firmicutes	Clostridia	Oscillospirales	Ruminococcaceae	uncultured	uncultured_bacterium	1.0	2	97	30	0	0	0	7	18	21	69	0	0	70	11	0	0	0	0	0	210	34	4	0	32	13	5	0	0	133	0	0	63	21
TGGGGGATATTGCACAATGGGGGAAACCCTGATGCAGCGACGCCGCGTGAGGGAAGAAGGTTTTCGGATTGTAAACCTCTGTCTTCGGTGACGAAAATGACGGTAGCCGAGGAGGAAGCCACGGCTAACTACGTGCCAGCAGCCGCGGTAATACGTAGGTGGCAAGCGTTGTCCGGAATTACTGGGTGTAAAGGGAGCGTAGGCGGGAAGGCAAGTTGAATGTGAAAACTATGGGCTCAACCCATAGTTGCGTTCAAAACTGTTTTTCTTGAGTGAAGTAGAGGTAAGCGGAATTCCTAGTGTAGCGGTGAAATGCGTAAATATTAGGAGGAACACCAGTGGCGAAGGCGGCTTACTGGGCTTTAACTGACGCTGAGGCTCGAAAGCGTGGGTAGCAAA…	3.12212	3.31041	1.17746	2.81148	0.00493134	0.0285736	d__Bacteria	Firmicutes	Clostridia	Oscillospirales	Ruminococcaceae	uncultured	uncultured_bacterium	0.9	0	2	2	0	4	0	3	0	0	11	0	0	40	0	9	0	0	2	6	5	7	0	0	10	0	0	2	5	0	1	5	1	5
TGGGGGATATTGCACAATGGGGGAAACCCTGATGCAGCGACGCCGCGTGTAGGAAGACGGTCCTCTGGATTGTAAACTACTGTCTTCAGGGACGATAATGACGGTACCTGAGGAGGAAGCCACGGCTAACTACGTGCCAGCAGCCGCGGTAATACGTAGGTGGCGAGCGTTGTCCGGAATTACTGGGTGTAAAGGGAGCGTAGGCGGGAGGATAAGTTGGATGTTTAATCTATGGGCTCAACTCATAATCGCATTCAAAACTGTTCTTCTTGAGTGAAGTAGAGGCAGGCGGAATTCCTAGTGTAGCGGTGAAATGCGTAGATATTAGGAGGAACACCAGTGGCGAAGGCGGCCTGCTGGGCTTTTACTGACGCTGAGGCTCGAAAGTGTGGGGAGCAA…	2.37571	-2.56849	0.970313	-2.64707	0.00811922	0.0415802	d__Bacteria	Firmicutes	Clostridia	Oscillospirales	Ruminococcaceae	uncultured		0.6	10	12	0	0	0	10	0	2	0	3	16	3	1	0	0	0	0	3	4	0	0	1	0	5	0	4	1	0	3	4	0	2	0

## Sheet: Phylum
baseMean	log2FoldChange	lfcSE	stat	pvalue	padj	Kingdom	Phylum	Class	Order	Family	Genus	Species	Consensus
1999.4	6.54329	0.822746	7.953	1.82052e-15	3.27694e-14	d__Bacteria	Fusobacteriota
244.746	3.14551	1.0104	3.11312	0.00185121	0.0166609	d__Bacteria	Synergistota
30437.2	-0.531552	0.19553	-2.71852	0.00655753	0.0393452	d__Bacteria	Bacteroidota
3755.56	1.54192	0.636534	2.42236	0.0154199	0.0693894	d__Bacteria	Proteobacteria
1661.18	-1.63782	0.777641	-2.10614	0.0351923	0.126692	d__Bacteria	Spirochaetota

## Sheet: Class
baseMean	log2FoldChange	lfcSE	stat	pvalue	padj	Kingdom	Phylum	Class	Order	Family	Genus	Species	Consensus
256.467	1.95066	0.887316	2.19838	0.027922	0.116342	d__Bacteria	Desulfobacterota	Desulfuromonadia
20.7534	1.7726	0.863405	2.05303	0.0400698	0.143106	d__Bacteria	Actinobacteriota	Actinobacteria
2079.93	6.66811	0.811466	8.21736	2.08028e-16	5.20069e-15	d__Bacteria	Fusobacteriota	Fusobacteriia
278.68	3.40756	1.00449	3.39232	0.00069303	0.00433144	d__Bacteria	Synergistota	Synergistia
1818.42	-1.78743	0.4137	-4.3206	1.55607e-05	0.000129673	d__Bacteria	Firmicutes	Negativicutes
281.305	3.21273	0.712636	4.50824	6.5369e-06	8.17112e-05	d__Bacteria	Verrucomicrobiota	Lentisphaeria
3681.02	1.72331	0.636286	2.70839	0.00676109	0.0338054	d__Bacteria	Proteobacteria	Gammaproteobacteria

## Sheet: Order
baseMean	log2FoldChange	lfcSE	stat	pvalue	padj	Kingdom	Phylum	Class	Order	Family	Genus	Species	Consensus
3.91471	2.40591	1.08788	2.21155	0.026998	0.116091	d__Bacteria	Actinobacteriota	Actinobacteria	Corynebacteriales
2708.82	7.02003	0.876645	8.00784	1.1674e-15	5.01984e-14	d__Bacteria	Fusobacteriota	Fusobacteriia	Fusobacteriales
304.067	3.52119	1.02756	3.42673	0.000610898	0.00525372	d__Bacteria	Synergistota	Synergistia	Synergistales
11743.2	0.758658	0.308805	2.45675	0.0140199	0.0753571	d__Bacteria	Firmicutes	Clostridia	Oscillospirales
2146.32	0.704131	0.356319	1.97613	0.0481405	0.159234	d__Bacteria	Firmicutes	Bacilli	Erysipelotrichales
991.431	-1.42207	0.594427	-2.39233	0.0167417	0.0799879	d__Bacteria	Firmicutes	Clostridia	Clostridiales
1993.18	2.76276	0.709063	3.89636	9.76491e-05	0.00104973	d__Bacteria	Firmicutes	Clostridia	Clostridia_vadinBB60_group
1117.17	-2.78057	0.669662	-4.1522	3.2929e-05	0.000471982	d__Bacteria	Firmicutes	Negativicutes	Veillonellales-Selenomonadales
7.43153	2.13634	1.04422	2.04588	0.0407685	0.146087	d__Bacteria	Firmicutes	Clostridia	uncultured
6.36897	-2.65017	1.28215	-2.06697	0.038737	0.146087	d__Bacteria	Patescibacteria	Saccharimonadia	Saccharimonadales
144.128	2.68104	0.84107	3.18765	0.00143432	0.0102793	d__Bacteria	Verrucomicrobiota	Lentisphaeria	Oligosphaerales
86.3136	3.14174	0.582168	5.39662	6.79084e-08	1.46003e-06	d__Bacteria	Verrucomicrobiota	Lentisphaeria	Victivallales
3832.94	2.02947	0.814081	2.49296	0.0126683	0.0753571	d__Bacteria	Proteobacteria	Gammaproteobacteria	Enterobacterales

## Sheet: Family
baseMean	log2FoldChange	lfcSE	stat	pvalue	padj	Kingdom	Phylum	Class	Order	Family	Genus	Species	Consensus
54.3809	-1.15076	0.566797	-2.0303	0.0423265	0.12237	d__Archaea	Euryarchaeota	Methanobacteria	Methanobacteriales	Methanobacteriaceae
8.6027	-1.86442	0.849432	-2.1949	0.0281707	0.0909146	d__Bacteria	Proteobacteria	Gammaproteobacteria	Burkholderiales	Oxalobacteraceae
3.78855	2.32828	1.05785	2.20096	0.0277388	0.0909146	d__Bacteria	Actinobacteriota	Actinobacteria	Corynebacteriales	Corynebacteriaceae
2583.04	6.74567	0.889852	7.58067	3.43785e-14	2.44087e-12	d__Bacteria	Fusobacteriota	Fusobacteriia	Fusobacteriales	Fusobacteriaceae
859.777	2.65259	0.675316	3.92791	8.56855e-05	0.00121673	d__Bacteria	Bacteroidota	Bacteroidia	Bacteroidales	Marinifilaceae
3111.68	-0.675987	0.287154	-2.35409	0.0185679	0.07324	d__Bacteria	Firmicutes	Clostridia	Lachnospirales	Lachnospiraceae
955.601	-1.34836	0.472731	-2.85229	0.00434057	0.0181283	d__Bacteria	Bacteroidota	Bacteroidia	Bacteroidales	Tannerellaceae
33.391	-3.55922	1.14709	-3.10282	0.00191688	0.0107244	d__Bacteria	Bacteroidota	Bacteroidia	Bacteroidales	Bacteroidales_RF16_group
275.177	3.16951	1.04364	3.03697	0.00238968	0.0121191	d__Bacteria	Synergistota	Synergistia	Synergistales	Synergistaceae
14263.1	-1.75743	0.567704	-3.09568	0.00196362	0.0107244	d__Bacteria	Bacteroidota	Bacteroidia	Bacteroidales	Prevotellaceae
1929.24	0.990344	0.491228	2.01606	0.0437938	0.12237	d__Bacteria	Firmicutes	Clostridia	Oscillospirales	[Eubacterium]_coprostanoligenes_group
144.889	-3.82336	0.710584	-5.38059	7.42436e-08	1.7571e-06	d__Bacteria	Firmicutes	Bacilli	Lactobacillales	Streptococcaceae
743.514	1.26984	0.379279	3.34804	0.000813864	0.00525312	d__Bacteria	Firmicutes	Clostridia	Peptostreptococcales-Tissierellales	Anaerovoracaceae
1080.74	-1.73473	0.602658	-2.87847	0.00399609	0.0177326	d__Bacteria	Firmicutes	Clostridia	Clostridiales	Clostridiaceae
1860.13	2.52501	0.700166	3.60631	0.000310584	0.00275644	d__Bacteria	Firmicutes	Clostridia	Clostridia_vadinBB60_group	Clostridia_vadinBB60_group
976.484	-3.84356	0.999732	-3.84459	0.000120756	0.00142895	d__Bacteria	Firmicutes	Negativicutes	Veillonellales-Selenomonadales	Selenomonadaceae
14.6039	2.48126	1.07401	2.31027	0.0208732	0.0779999	d__Bacteria	Firmicutes	Clostridia	Oscillospirales	uncultured
1725.3	-1.63678	0.803721	-2.0365	0.0417002	0.12237	d__Bacteria	Spirochaetota	Spirochaetia	Spirochaetales	Spirochaetaceae
6.51139	-2.63192	1.31175	-2.00642	0.0448115	0.12237	d__Bacteria	Patescibacteria	Saccharimonadia	Saccharimonadales	Saccharimonadaceae
138.351	2.46968	0.849011	2.90889	0.0036272	0.0171687	d__Bacteria	Verrucomicrobiota	Lentisphaeria	Oligosphaerales	Oligosphaeraceae
41.583	2.94131	0.580005	5.07118	3.95354e-07	7.01753e-06	d__Bacteria	Verrucomicrobiota	Lentisphaeria	Victivallales	Victivallaceae
43.3202	2.91932	0.825697	3.53558	0.000406879	0.00320983	d__Bacteria	Verrucomicrobiota	Lentisphaeria	Victivallales	vadinBE97
5686.09	1.36184	0.398931	3.41372	0.000640829	0.00454989	d__Bacteria	Bacteroidota	Bacteroidia	Bacteroidales	Rikenellaceae
74.3807	1.69508	0.763031	2.22151	0.0263166	0.0909146	d__Bacteria	Proteobacteria	Gammaproteobacteria	Enterobacterales	Pasteurellaceae
3525.54	3.64984	0.960211	3.80108	0.000144069	0.00146127	d__Bacteria	Proteobacteria	Gammaproteobacteria	Enterobacterales	Enterobacteriaceae
311.846	-10.2888	1.50773	-6.82407	8.84944e-12	3.14155e-10	d__Bacteria	Proteobacteria	Gammaproteobacteria	Enterobacterales	Succinivibrionaceae

## Sheet: Genus
baseMean	log2FoldChange	lfcSE	stat	pvalue	padj	Kingdom	Phylum	Class	Order	Family	Genus	Species	Consensus
54.2878	-1.34158	0.579712	-2.31422	0.0206557	0.0649178	d__Archaea	Euryarchaeota	Methanobacteria	Methanobacteriales	Methanobacteriaceae	Methanobrevibacter
8.36343	-2.11057	0.835641	-2.5257	0.011547	0.0404143	d__Bacteria	Proteobacteria	Gammaproteobacteria	Burkholderiales	Oxalobacteraceae	Oxalobacter
3.44094	2.13625	1.05357	2.02762	0.042599	0.109469	d__Bacteria	Actinobacteriota	Actinobacteria	Corynebacteriales	Corynebacteriaceae	Corynebacterium
2702.43	6.72106	0.912689	7.36403	1.78446e-13	2.74807e-11	d__Bacteria	Fusobacteriota	Fusobacteriia	Fusobacteriales	Fusobacteriaceae	Fusobacterium
177.981	3.24632	1.23228	2.63441	0.00842832	0.032449	d__Bacteria	Firmicutes	Bacilli	Erysipelotrichales	Erysipelatoclostridiaceae	Sharpea
2044.52	1.2888	0.463207	2.78235	0.00539668	0.0237454	d__Bacteria	Firmicutes	Clostridia	Oscillospirales	Oscillospiraceae	UCG-002
254.422	-1.44164	0.546563	-2.63765	0.00834817	0.032449	d__Bacteria	Firmicutes	Clostridia	Oscillospirales	Oscillospiraceae	Oscillibacter
637.256	1.16649	0.417336	2.79508	0.00518872	0.0235019	d__Bacteria	Firmicutes	Clostridia	Oscillospirales	Oscillospiraceae	uncultured
114.007	-3.94522	1.29499	-3.04654	0.00231492	0.0118833	d__Bacteria	Bacteroidota	Bacteroidia	Bacteroidales	Prevotellaceae	Prevotellaceae_UCG-001
96.841	3.08893	0.656509	4.70508	2.53766e-06	7.81598e-05	d__Bacteria	Bacteroidota	Bacteroidia	Bacteroidales	Marinifilaceae	Odoribacter
967.954	2.89619	0.790627	3.66316	0.000249124	0.00225677	d__Bacteria	Bacteroidota	Bacteroidia	Bacteroidales	Marinifilaceae	Butyricimonas
44.7579	-1.78361	0.815836	-2.18624	0.0287984	0.0836783	d__Bacteria	Firmicutes	Clostridia	Lachnospirales	Lachnospiraceae	Coprococcus
9.18181	2.29213	1.08581	2.11098	0.0347738	0.0957708	d__Bacteria	Firmicutes	Clostridia	Lachnospirales	Lachnospiraceae	[Eubacterium]_fissicatena_group
409.059	-3.79076	0.867578	-4.36936	1.24613e-05	0.00023988	d__Bacteria	Firmicutes	Clostridia	Lachnospirales	Lachnospiraceae	Roseburia
24.5993	-3.40433	1.1404	-2.98522	0.00283373	0.0132241	d__Bacteria	Firmicutes	Clostridia	Lachnospirales	Lachnospiraceae	Frisingicoccus
15.3451	-3.42688	0.763537	-4.48816	7.18402e-06	0.00018439	d__Bacteria	Firmicutes	Clostridia	Lachnospirales	Lachnospiraceae	GCA-900066575
287.483	-4.65924	1.07676	-4.32708	1.51098e-05	0.000258545	d__Bacteria	Firmicutes	Clostridia	Lachnospirales	Lachnospiraceae	Lachnospiraceae_NK4A136_group
956.995	-1.53902	0.485426	-3.17045	0.00152204	0.00937576	d__Bacteria	Bacteroidota	Bacteroidia	Bacteroidales	Tannerellaceae	Parabacteroides
34.7293	-3.5763	1.16262	-3.07607	0.00209748	0.0115361	d__Bacteria	Bacteroidota	Bacteroidia	Bacteroidales	Bacteroidales_RF16_group	Bacteroidales_RF16_group
36.1587	4.66747	1.69072	2.76064	0.0057688	0.0245516	d__Bacteria	Synergistota	Synergistia	Synergistales	Synergistaceae	Cloacibacillus
207.83	2.88078	1.15088	2.50311	0.0123107	0.0421301	d__Bacteria	Synergistota	Synergistia	Synergistales	Synergistaceae	Pyramidobacter
5875.36	-4.6549	0.912286	-5.10246	3.35263e-07	1.29076e-05	d__Bacteria	Bacteroidota	Bacteroidia	Bacteroidales	Prevotellaceae	Prevotella_9
1193.88	-1.93801	0.754571	-2.56836	0.0102181	0.0374664	d__Bacteria	Bacteroidota	Bacteroidia	Bacteroidales	Prevotellaceae	Prevotellaceae_NK3B31_group
162.804	1.3358	0.680996	1.96155	0.0498153	0.121771	d__Bacteria	Firmicutes	Clostridia	Lachnospirales	Lachnospiraceae	[Ruminococcus]_gauvreauii_group
161.422	1.55662	0.58076	2.68032	0.00735519	0.0298079	d__Bacteria	Firmicutes	Clostridia	Lachnospirales	Lachnospiraceae	Lachnoclostridium
44.8372	1.66858	0.606016	2.75336	0.00589877	0.0245516	d__Bacteria	Firmicutes	Clostridia	Lachnospirales	Lachnospiraceae	Lachnospiraceae_FCS020_group
35.4172	-1.42115	0.469932	-3.02417	0.00249317	0.0123854	d__Bacteria	Firmicutes	Clostridia	Lachnospirales	Lachnospiraceae	Marvinbryantia
597.773	-2.19581	0.578186	-3.79776	0.00014601	0.00177173	d__Bacteria	Firmicutes	Clostridia	Peptostreptococcales-Tissierellales	Peptostreptococcaceae	Terrisporobacter
30.5154	-1.74266	0.885655	-1.96765	0.0491087	0.121771	d__Bacteria	Firmicutes	Clostridia	Lachnospirales	Lachnospiraceae	[Eubacterium]_hallii_group
33.5355	-1.75324	0.558356	-3.14	0.0016895	0.010007	d__Bacteria	Firmicutes	Clostridia	Oscillospirales	Ruminococcaceae	Incertae_Sedis
14.8594	1.69539	0.712969	2.37792	0.0174104	0.0558585	d__Bacteria	Firmicutes	Clostridia	Oscillospirales	Ruminococcaceae	Anaerotruncus
10.4419	2.87671	0.919555	3.12838	0.00175775	0.0100257	d__Bacteria	Firmicutes	Clostridia	Oscillospirales	Ruminococcaceae	UBA1819
533.29	1.08509	0.416415	2.6058	0.00916603	0.0344285	d__Bacteria	Firmicutes	Clostridia	Oscillospirales	Oscillospiraceae	Colidextribacter
116.596	-4.04655	1.22402	-3.30596	0.000946502	0.00662551	d__Bacteria	Firmicutes	Bacilli	Lactobacillales	Lactobacillaceae	Ligilactobacillus
397.544	1.58776	0.781415	2.03191	0.0421631	0.109469	d__Bacteria	Firmicutes	Bacilli	Lactobacillales	Lactobacillaceae	Limosilactobacillus
66.6267	-1.54941	0.706223	-2.19394	0.0282396	0.0836328	d__Bacteria	Firmicutes	Bacilli	Erysipelotrichales	Erysipelotrichaceae	Turicibacter
844.655	1.82245	0.718675	2.53584	0.0112178	0.0401754	d__Bacteria	Firmicutes	Bacilli	Erysipelotrichales	Erysipelotrichaceae	uncultured
182.035	-1.50251	0.729822	-2.05874	0.0395191	0.106771	d__Bacteria	Firmicutes	Bacilli	Erysipelotrichales	Erysipelatoclostridiaceae	UCG-004
163.936	-3.91241	0.754772	-5.18357	2.17682e-07	1.11743e-05	d__Bacteria	Firmicutes	Bacilli	Lactobacillales	Streptococcaceae	Streptococcus
575.486	1.23814	0.504865	2.45241	0.0141902	0.0475063	d__Bacteria	Firmicutes	Clostridia	Peptostreptococcales-Tissierellales	Anaerovoracaceae	Family_XIII_AD3011_group
44.583	0.929194	0.458382	2.02712	0.0426503	0.109469	d__Bacteria	Firmicutes	Clostridia	Peptostreptococcales-Tissierellales	Anaerovoracaceae	Mogibacterium
3.90048	3.54116	1.44923	2.44348	0.0145463	0.0476622	d__Bacteria	Firmicutes	Clostridia	Peptostreptococcales-Tissierellales	Anaerovoracaceae	[Eubacterium]_brachy_group
15.5803	3.38065	1.50467	2.24677	0.024655	0.0759373	d__Bacteria	Firmicutes	Clostridia	Clostridiales	Clostridiaceae	Sarcina
1026.57	-1.87134	0.611576	-3.05986	0.00221442	0.0117593	d__Bacteria	Firmicutes	Clostridia	Clostridiales	Clostridiaceae	Clostridium_sensu_stricto_1
1816.9	2.44204	0.713927	3.42057	0.000624901	0.00481173	d__Bacteria	Firmicutes	Clostridia	Clostridia_vadinBB60_group	Clostridia_vadinBB60_group	Clostridia_vadinBB60_group
20.9246	-5.03319	1.34398	-3.745	0.000180393	0.00198432	d__Bacteria	Firmicutes	Negativicutes	Veillonellales-Selenomonadales	Selenomonadaceae	Selenomonas
879.44	-4.51757	1.40131	-3.22382	0.00126495	0.00811674	d__Bacteria	Firmicutes	Negativicutes	Veillonellales-Selenomonadales	Selenomonadaceae	Anaerovibrio
19.0246	1.84765	0.830727	2.22413	0.0261394	0.0789308	d__Bacteria	Firmicutes	Negativicutes	Veillonellales-Selenomonadales	Veillonellaceae	Veillonella
4.43157	-4.7997	1.26581	-3.7918	0.000149561	0.00177173	d__Bacteria	Firmicutes	Clostridia	Oscillospirales	Butyricicoccaceae	UCG-008
12.0797	2.06908	1.0427	1.98436	0.0472157	0.1192	d__Bacteria	Firmicutes	Clostridia	Oscillospirales	uncultured	uncultured
1100.4	-2.63986	0.879561	-3.00134	0.00268797	0.0129359	d__Bacteria	Spirochaetota	Spirochaetia	Spirochaetales	Spirochaetaceae	Treponema
22.4981	-5.08369	1.33704	-3.80221	0.000143409	0.00177173	d__Bacteria	Patescibacteria	Saccharimonadia	Saccharimonadales	Saccharimonadaceae	Candidatus_Saccharimonas
35.1165	4.70169	1.40577	3.34457	0.00082411	0.00604347	d__Bacteria	Actinobacteriota	Coriobacteriia	Coriobacteriales	Eggerthellaceae	Slackia
12.9081	-0.961175	0.447357	-2.14856	0.031669	0.0903154	d__Bacteria	Actinobacteriota	Coriobacteriia	Coriobacteriales	Eggerthellaceae	Enterorhabdus
48.9657	-0.760753	0.360482	-2.11038	0.0348258	0.0957708	d__Bacteria	Actinobacteriota	Coriobacteriia	Coriobacteriales	Eggerthellaceae	uncultured
103.394	2.9439	0.910487	3.23333	0.00122356	0.00811674	d__Bacteria	Verrucomicrobiota	Lentisphaeria	Oligosphaerales	Oligosphaeraceae	Z20
10.884	2.8834	0.817992	3.52497	0.000423529	0.00362353	d__Bacteria	Verrucomicrobiota	Lentisphaeria	Victivallales	Victivallaceae	Victivallis
28.3152	2.79895	0.754688	3.70875	0.000208282	0.00200471	d__Bacteria	Verrucomicrobiota	Lentisphaeria	Victivallales	Victivallaceae	Victivallaceae
41.3512	2.88227	0.831856	3.46486	0.000530505	0.00429988	d__Bacteria	Verrucomicrobiota	Lentisphaeria	Victivallales	vadinBE97	vadinBE97
890.094	3.06374	0.763468	4.01292	5.99714e-05	0.00092356	d__Bacteria	Bacteroidota	Bacteroidia	Bacteroidales	Rikenellaceae	Alistipes
30.1377	4.04301	0.923958	4.37575	1.21017e-05	0.00023988	d__Bacteria	Proteobacteria	Gammaproteobacteria	Enterobacterales	Pasteurellaceae	Aggregatibacter
3480.77	3.59408	0.968395	3.71138	0.000206133	0.00200471	d__Bacteria	Proteobacteria	Gammaproteobacteria	Enterobacterales	Enterobacteriaceae	Escherichia-Shigella
301.009	-10.1587	1.49546	-6.793	1.09823e-11	8.45634e-10	d__Bacteria	Proteobacteria	Gammaproteobacteria	Enterobacterales	Succinivibrionaceae	Succinivibrio

## Sheet: Species
baseMean	log2FoldChange	lfcSE	stat	pvalue	padj	Kingdom	Phylum	Class	Order	Family	Genus	Species	Consensus
111.865	6.8487	1.27433	5.37437	7.68513e-08	1.78295e-06	d__Bacteria	Campylobacterota	Campylobacteria	Campylobacterales	Campylobacteraceae	Campylobacter	Campylobacter_jejuni
36.666	-0.93973	0.472238	-1.98995	0.0465965	0.101985	d__Bacteria	Desulfobacterota	Desulfovibrionia	Desulfovibrionales	Desulfovibrionaceae	Mailhella	uncultured_bacterium
12.4097	-3.24244	1.61938	-2.00227	0.0452555	0.101366	d__Bacteria	Desulfobacterota	Desulfovibrionia	Desulfovibrionales	Desulfovibrionaceae	uncultured	uncultured_bacterium
102.38	6.15619	1.29479	4.75459	1.98854e-06	3.84452e-05	d__Bacteria	Fusobacteriota	Fusobacteriia	Fusobacteriales	Fusobacteriaceae	Fusobacterium	uncultured_organism
1866.68	1.56012	0.536244	2.90935	0.00362179	0.0143891	d__Bacteria	Firmicutes	Clostridia	Oscillospirales	Oscillospiraceae	UCG-002	uncultured_bacterium
210.719	-1.51378	0.547516	-2.76481	0.00569555	0.0194319	d__Bacteria	Firmicutes	Clostridia	Oscillospirales	Oscillospiraceae	Oscillibacter	uncultured_bacterium
580.853	1.181	0.357295	3.30539	0.000948432	0.00523896	d__Bacteria	Firmicutes	Clostridia	Oscillospirales	Oscillospiraceae	uncultured	uncultured_bacterium
67.2074	4.90614	1.09362	4.48616	7.25171e-06	9.34665e-05	d__Bacteria	Bacteroidota	Bacteroidia	Bacteroidales	Marinifilaceae	Odoribacter	uncultured_bacterium
181.512	10.2872	1.44316	7.12828	1.01634e-12	5.89478e-11	d__Bacteria	Bacteroidota	Bacteroidia	Bacteroidales	Marinifilaceae	Butyricimonas	uncultured_bacterium
325.635	-4.96474	0.706601	-7.02622	2.12206e-12	8.20531e-11	d__Bacteria	Firmicutes	Clostridia	Lachnospirales	Lachnospiraceae	Roseburia	uncultured_bacterium
14.7099	-3.44139	0.750046	-4.58825	4.46985e-06	7.40719e-05	d__Bacteria	Firmicutes	Clostridia	Lachnospirales	Lachnospiraceae	GCA-900066575	uncultured_bacterium
88.6763	-3.94429	1.1631	-3.39118	0.000695917	0.0044848	d__Bacteria	Firmicutes	Clostridia	Lachnospirales	Lachnospiraceae	Lachnospiraceae_NK4A136_group	uncultured_bacterium
4168.91	1.11361	0.549223	2.0276	0.0426007	0.100851	d__Bacteria	Bacteroidota	Bacteroidia	Bacteroidales	Rikenellaceae	Rikenellaceae_RC9_gut_group	uncultured_bacterium
640.125	-1.57911	0.516275	-3.05866	0.00222332	0.0103162	d__Bacteria	Bacteroidota	Bacteroidia	Bacteroidales	Prevotellaceae	Alloprevotella	uncultured_bacterium
774.998	-1.7854	0.551328	-3.23836	0.0012022	0.00606325	d__Bacteria	Bacteroidota	Bacteroidia	Bacteroidales	Tannerellaceae	Parabacteroides	uncultured_bacterium
3.29512	4.14361	1.31317	3.15542	0.00160267	0.00774626	d__Bacteria	Bacteroidota	Bacteroidia	Bacteroidales	Bacteroidaceae	Bacteroides	uncultured_organism
29.9659	-3.91525	1.08779	-3.59927	0.000319115	0.00246782	d__Bacteria	Bacteroidota	Bacteroidia	Bacteroidales	Bacteroidales_RF16_group	Bacteroidales_RF16_group	uncultured_bacterium
5410.04	-4.2304	0.938439	-4.50792	6.54675e-06	9.34665e-05	d__Bacteria	Bacteroidota	Bacteroidia	Bacteroidales	Prevotellaceae	Prevotella_9	uncultured_bacterium
1138.75	-1.79055	0.749144	-2.39012	0.0168428	0.048844	d__Bacteria	Bacteroidota	Bacteroidia	Bacteroidales	Prevotellaceae	Prevotellaceae_NK3B31_group	uncultured_bacterium
141.929	1.42916	0.701779	2.03648	0.0417027	0.100851	d__Bacteria	Firmicutes	Clostridia	Lachnospirales	Lachnospiraceae	[Ruminococcus]_gauvreauii_group	uncultured_bacterium
57.4361	2.24731	0.686202	3.275	0.00105662	0.00557126	d__Bacteria	Firmicutes	Clostridia	Lachnospirales	Lachnospiraceae	Lachnospiraceae_FCS020_group	uncultured_bacterium
1810.75	1.03978	0.476164	2.18365	0.028988	0.076423	d__Bacteria	Firmicutes	Clostridia	Oscillospirales	[Eubacterium]_coprostanoligenes_group	[Eubacterium]_coprostanoligenes_group	uncultured_bacterium
24.3273	3.9248	1.29001	3.04246	0.00234652	0.0104691	d__Bacteria	Firmicutes	Clostridia	Lachnospirales	Lachnospiraceae	Lachnoclostridium	uncultured_organism
31.4958	-1.43426	0.379836	-3.77601	0.00015936	0.00168053	d__Bacteria	Firmicutes	Clostridia	Lachnospirales	Lachnospiraceae	Marvinbryantia	uncultured_bacterium
585.213	-1.82962	0.626454	-2.9206	0.00349358	0.0143891	d__Bacteria	Firmicutes	Clostridia	Peptostreptococcales-Tissierellales	Peptostreptococcaceae	Terrisporobacter	uncultured_bacterium
23.4705	-1.7124	0.855959	-2.00056	0.0454398	0.101366	d__Bacteria	Firmicutes	Clostridia	Lachnospirales	Lachnospiraceae	[Eubacterium]_hallii_group	uncultured_bacterium
476.609	1.15458	0.342409	3.37193	0.000746436	0.00455719	d__Bacteria	Firmicutes	Clostridia	Oscillospirales	Oscillospiraceae	Colidextribacter	uncultured_bacterium
106.643	-3.53571	1.2582	-2.81013	0.00495208	0.0174073	d__Bacteria	Firmicutes	Bacilli	Lactobacillales	Lactobacillaceae	Ligilactobacillus	Lactobacillus_salivarius
3.08169	-2.723	1.34105	-2.0305	0.0423061	0.100851	d__Bacteria	Firmicutes	Bacilli	Izemoplasmatales	Izemoplasmatales	Izemoplasmatales	uncultured_bacterium
116.1	-1.97189	0.981278	-2.00951	0.0444829	0.101366	d__Bacteria	Firmicutes	Bacilli	Erysipelotrichales	Erysipelotrichaceae	Catenisphaera	uncultured_bacterium
1078.42	2.24787	0.774898	2.90087	0.00372132	0.0143891	d__Bacteria	Firmicutes	Bacilli	Erysipelotrichales	Erysipelotrichaceae	uncultured	uncultured_bacterium
34.32	1.78533	0.855776	2.08621	0.0369593	0.0932017	d__Bacteria	Firmicutes	Bacilli	Erysipelotrichales	Erysipelotrichaceae	Erysipelotrichaceae_UCG-006	uncultured_bacterium
149.965	-1.62937	0.721225	-2.25917	0.0238731	0.0659352	d__Bacteria	Firmicutes	Bacilli	Erysipelotrichales	Erysipelatoclostridiaceae	UCG-004	uncultured_bacterium
536.733	1.25416	0.458594	2.73479	0.00624198	0.0206877	d__Bacteria	Firmicutes	Clostridia	Peptostreptococcales-Tissierellales	Anaerovoracaceae	Family_XIII_AD3011_group	uncultured_bacterium
61.4593	1.61759	0.598592	2.70233	0.00688561	0.022187	d__Bacteria	Firmicutes	Clostridia	Peptostreptococcales-Tissierellales	Anaerovoracaceae	Mogibacterium	uncultured_bacterium
6.52559	4.40168	1.56339	2.81548	0.0048705	0.0174073	d__Bacteria	Firmicutes	Clostridia	Peptostreptococcales-Tissierellales	Anaerovoracaceae	[Eubacterium]_brachy_group	uncultured_bacterium
12.4374	-1.62307	0.736387	-2.2041	0.0275174	0.074233	d__Bacteria	Firmicutes	Clostridia	Peptostreptococcales-Tissierellales	Anaerovoracaceae	Anaerovorax	uncultured_bacterium
578.912	-2.29656	0.767681	-2.99155	0.00277562	0.0119249	d__Bacteria	Firmicutes	Clostridia	Clostridiales	Clostridiaceae	Clostridium_sensu_stricto_1	uncultured_bacterium
77.8672	-5.6294	1.51835	-3.70757	0.000209257	0.00186722	d__Bacteria	Firmicutes	Clostridia	Clostridiales	Clostridiaceae	Clostridium_sensu_stricto_1	Clostridium_butyricum
1440.55	2.46324	0.659783	3.7334	0.000188911	0.00182614	d__Bacteria	Firmicutes	Clostridia	Clostridia_vadinBB60_group	Clostridia_vadinBB60_group	Clostridia_vadinBB60_group	uncultured_bacterium
851.698	-3.91848	1.45642	-2.69049	0.00713464	0.0223681	d__Bacteria	Firmicutes	Negativicutes	Veillonellales-Selenomonadales	Selenomonadaceae	Anaerovibrio	uncultured_bacterium
4.12958	-4.6512	1.27733	-3.64134	0.000271226	0.0022473	d__Bacteria	Firmicutes	Clostridia	Oscillospirales	Butyricicoccaceae	UCG-008	uncultured_bacterium
289.275	-5.53452	0.758521	-7.29645	2.95451e-13	3.42723e-11	d__Bacteria	Spirochaetota	Spirochaetia	Spirochaetales	Spirochaetaceae	Treponema	uncultured_bacterium
6.44389	-2.81821	1.30153	-2.16532	0.0303634	0.0782702	d__Bacteria	Patescibacteria	Saccharimonadia	Saccharimonadales	Saccharimonadaceae	Candidatus_Saccharimonas	uncultured_bacterium
13.8787	3.59117	1.37966	2.60295	0.00924266	0.0282144	d__Bacteria	Actinobacteriota	Coriobacteriia	Coriobacteriales	Eggerthellaceae	Slackia	uncultured_bacterium
4.59809	-3.2433	0.923835	-3.51069	0.000446948	0.00304976	d__Bacteria	Actinobacteriota	Coriobacteriia	Coriobacteriales	Eggerthellaceae	Enterorhabdus	uncultured_bacterium
2.66178	-3.5405	1.22566	-2.88864	0.00386913	0.014478	d__Bacteria	Actinobacteriota	Coriobacteriia	Coriobacteriales	Eggerthellaceae	uncultured	uncultured_bacterium
96.7945	2.95967	0.889974	3.32557	0.000882371	0.00511775	d__Bacteria	Verrucomicrobiota	Lentisphaeria	Oligosphaerales	Oligosphaeraceae	Z20	uncultured_bacterium
3.63741	2.97251	1.19459	2.48832	0.0128348	0.0381752	d__Bacteria	Verrucomicrobiota	Lentisphaeria	Victivallales	Victivallaceae	Victivallaceae	uncultured_bacterium
12.4878	3.25566	0.847387	3.84199	0.000122039	0.00141565	d__Bacteria	Verrucomicrobiota	Lentisphaeria	Victivallales	Victivallaceae	Victivallis	uncultured_bacterium
31.0873	2.84095	0.803814	3.53433	0.000408806	0.00296384	d__Bacteria	Verrucomicrobiota	Lentisphaeria	Victivallales	vadinBE97	vadinBE97	uncultured_rumen
456.716	1.7205	0.758872	2.26718	0.0233791	0.0659352	d__Bacteria	Proteobacteria	Gammaproteobacteria	Burkholderiales	Sutterellaceae	Sutterella	uncultured_bacterium
252.642	-10.206	1.46874	-6.94881	3.6839e-12	1.06833e-10	d__Bacteria	Proteobacteria	Gammaproteobacteria	Enterobacterales	Succinivibrionaceae	Succinivibrio	uncultured_bacterium
