# Supplementary material for: Comparative Evaluation of Sucrosomial Iron and Iron Oxide Nanoparticles as Oral Supplements in Iron Deficiency Anemia in Piglets
Source: Int J Mol Sci. 2021 Sep 14;22(18):9930. doi: 10.3390/ijms22189930 (PMC8466487; doi:10.3390/ijms22189930)
Supplement: Supplementary file 1 [file ijms-22-09930-s001.zip › sup_tables/diff_abund_significant.xlsx]

## Sheet: Phylum
taxon	mean	sd	total	percentage	A1	A2	A3	A4	A5	B1	B2	B3	B4	B6	C2	C3	C4	C5	C6	D1	D2	D3	D4	D5	D6	E1	E2	E3	E5	F1	F3	F4	F6	G1	G3	G5	G6
Bacteroidota	36607.6	9793.94	1208052	44.0538	49813	36055	26409	48830	49084	30070	51848	35042	41367	45760	39033	33935	19669	36010	40607	28707	30688	49037	35369	31483	34664	40861	39369	30062	43285	37878	6755	36171	46585	48827	30818	23228	30733
Firmicutes	33248.8	10134.6	1097210	40.0118	26687	44177	40399	20128	23233	22253	24409	36477	36297	43512	31603	34861	59701	34904	33656	23792	8699	21705	33914	49676	39941	29514	30378	29425	25958	29241	48066	30275	32899	39799	37850	46966	26815
Proteobacteria	4279.94	5641.14	141238	5.1505	659	387	22624	1423	1454	5168	5530	1959	9539	642	559	2841	3201	12062	486	1599	21152	2794	459	957	823	2420	1714	314	3508	1932	1655	13963	2605	1791	6538	1203	7277
Spirochaetota	2187.64	2077.49	72192	2.63261	3683	926	400	72	1591	1391	1802	3363	0	5421	5435	4506	502	1157	645	0	224	2714	1485	478	4558	4370	3400	2662	395	4985	46	0	1686	5614	7221	1082	378
Fusobacteriota	2183.94	4177.78	72070	2.62817	56	18	1172	4571	7942	37	726	1436	6996	277	38	7	93	2743	425	11581	19004	65	67	323	1330	38	0	19	4256	11	275	549	13	23	7447	241	291
Desulfobacterota	1037.33	515.359	34232	1.24833	808	1926	628	456	1424	1014	1551	820	619	1374	778	910	851	1110	1570	1593	1050	1284	909	1387	1161	400	79	2410	565	442	614	907	957	659	2162	1048	766
Actinobacteriota	759.97	1242.72	25079	0.914552	238	208	211	327	675	358	1977	303	2703	307	305	223	6423	714	843	518	99	431	3238	375	137	259	241	83	353	492	386	286	141	186	892	947	200
Verrucomicrobiota	637.152	707.51	21026	0.766752	94	2357	337	287	514	149	813	796	44	939	164	1153	955	167	2912	1584	223	510	634	559	1921	124	2	211	444	146	45	494	452	172	227	1542	55
Campylobacterota	630.485	1757.3	20806	0.758729	322	188	234	607	1125	414	59	170	953	123	268	118	210	324	816	10301	420	778	41	471	128	193	128	194	372	583	58	359	362	111	317	0	59
Elusimicrobiota	572.939	890.837	18907	0.689479	49	122	161	143	156	11	11	1216	75	64	53	142	209	1461	190	0	2180	179	35	42	83	740	15	1401	3219	3051	10	0	363	126	1972	1151	277
Synergistota	367.303	605.562	12121	0.442015	27	728	177	1023	22	201	812	116	0	121	32	131	580	5	19	0	840	252	1826	43	178	23	36	570	14	56	14	259	0	692	2890	84	350
Cyanobacteria	176.455	236.834	5823	0.212346	51	219	135	28	0	121	27	239	0	122	92	1112	355	37	38	0	387	20	157	7	363	140	50	305	196	715	0	6	404	388	75	27	7
Planctomycetota	168.606	218.105	5564	0.202902	114	223	55	0	114	168	11	447	0	87	102	62	148	14	294	0	0	177	134	1005	48	300	0	64	46	69	21	242	664	173	51	540	191
Euryarchaeota	61.697	55.1093	2036	0.0742465	149	28	31	15	10	51	16	36	45	236	54	20	79	14	135	0	6	34	42	72	101	164	5	53	7	101	30	73	75	129	96	111	18
Fibrobacterota	50.303	212.75	1660	0.060535	0	102	0	0	1228	0	0	8	0	41	0	27	0	0	0	0	0	16	8	5	36	4	59	53	0	0	11	0	0	0	8	54	0
Patescibacteria	47.8788	164.655	1580	0.0576176	46	9	19	13	0	1	0	3	0	5	43	615	7	1	0	0	0	14	4	1	2	7	10	748	0	3	18	0	0	11	0	0	0
Deferribacterota	41.2121	80.0667	1360	0.0495949	73	70	2	0	0	0	21	10	0	90	75	27	0	79	0	0	0	4	39	5	113	5	6	11	0	21	0	0	75	129	436	38	31
Thermoplasmatota	31.6061	33.3232	1043	0.0380349	12	96	31	0	4	10	6	91	0	65	8	34	84	16	21	0	3	38	80	41	92	1	4	35	6	6	0	0	64	43	84	65	3
WPS-2	6.39394	12.6712	211	0.0076945	0	4	0	0	0	22	1	0	0	0	0	12	2	1	46	0	0	15	7	0	3	54	1	0	7	0	16	0	2	0	4	0	14
SAR324_clade(Marine_group_B)	0.212121	0.857233	7	0.000255268	3	0	0	0	0	0	0	0	0	0	4	0	0	0	0	0	0	0	0	0	0	0	0	0	0	0	0	0	0	0	0	0	0

## Sheet: Class
taxon	mean	sd	total	percentage	A1	A2	A3	A4	A5	B1	B2	B3	B4	B6	C2	C3	C4	C5	C6	D1	D2	D3	D4	D5	D6	E1	E2	E3	E5	F1	F3	F4	F6	G1	G3	G5	G6
Bacteroidia	36607.6	9793.94	1208052	44.0538	49813	36055	26409	48830	49084	30070	51848	35042	41367	45760	39033	33935	19669	36010	40607	28707	30688	49037	35369	31483	34664	40861	39369	30062	43285	37878	6755	36171	46585	48827	30818	23228	30733
Clostridia	26821.6	9815.54	885112	32.2772	22796	40711	30371	12654	17784	19303	20269	30491	25025	40322	27376	21999	51105	29279	31171	15231	4614	16695	28322	41351	37966	19747	15905	27196	19073	22716	30100	25801	29138	33801	34594	40199	22007
Bacilli	4451.73	2972.1	146907	5.35723	3433	2108	9031	6571	3476	1147	1907	5140	10771	2449	3695	5122	4772	4601	1839	6764	2872	1903	3127	6576	1475	2589	7090	1326	5989	4176	15131	4161	2801	3300	2547	6243	2775
Gammaproteobacteria	4036.33	5585.12	133199	4.85735	525	320	22305	1326	1454	4934	4286	1900	9512	465	407	1408	3039	11856	339	1599	20405	2721	374	889	650	2353	1645	258	3248	1848	1648	13854	2350	1336	6348	340	7257
Spirochaetia	2186.79	2077.92	72164	2.63159	3683	926	400	72	1591	1391	1802	3363	0	5421	5435	4506	502	1129	645	0	224	2714	1485	478	4558	4370	3400	2662	395	4985	46	0	1686	5614	7221	1082	378
Fusobacteriia	2183.94	4177.78	72070	2.62817	56	18	1172	4571	7942	37	726	1436	6996	277	38	7	93	2743	425	11581	19004	65	67	323	1330	38	0	19	4256	11	275	549	13	23	7447	241	291
Negativicutes	1975.3	1961.87	65185	2.37709	458	1352	997	903	1973	1803	2233	846	501	741	532	7740	3824	1024	646	1797	1213	3107	2465	1749	500	7178	7383	903	896	2349	2835	313	960	2698	709	524	2033
Desulfovibrionia	773.636	441.632	25530	0.930999	801	1773	457	456	948	751	1055	458	619	711	773	898	770	788	482	1593	1049	1113	630	596	689	319	62	1560	565	221	525	785	314	561	2053	393	762
Coriobacteriia	729.364	1194.51	24069	0.87772	214	185	209	322	638	352	1970	295	2683	137	294	210	6085	710	836	510	99	415	3152	372	77	257	231	71	343	487	386	281	130	181	884	911	142
Campylobacteria	630.485	1757.3	20806	0.758729	322	188	234	607	1125	414	59	170	953	123	268	118	210	324	816	10301	420	778	41	471	128	193	128	194	372	583	58	359	362	111	317	0	59
Elusimicrobia	572.939	890.837	18907	0.689479	49	122	161	143	156	11	11	1216	75	64	53	142	209	1461	190	0	2180	179	35	42	83	740	15	1401	3219	3051	10	0	363	126	1972	1151	277
Synergistia	367.303	605.562	12121	0.442015	27	728	177	1023	22	201	812	116	0	121	32	131	580	5	19	0	840	252	1826	43	178	23	36	570	14	56	14	259	0	692	2890	84	350
Kiritimatiellae	284.576	468.39	9391	0.34246	77	1745	70	6	204	88	0	295	0	634	158	1006	48	1	1552	0	6	353	334	21	1361	38	2	61	165	118	41	16	145	105	22	693	26
Lentisphaeria	281.848	314.269	9301	0.339178	11	283	267	125	310	52	804	496	38	277	4	123	896	166	1353	0	217	157	298	538	497	24	0	146	277	28	4	469	297	66	201	848	29
Desulfuromonadia	263.697	295.014	8702	0.317334	7	153	171	0	476	263	496	362	0	663	5	12	81	322	1088	0	1	171	279	791	472	81	17	850	0	221	89	122	643	98	109	655	4
Alphaproteobacteria	243.606	341.75	8039	0.293157	134	67	319	97	0	234	1244	59	27	177	152	1433	162	206	147	0	747	73	85	68	173	67	69	56	260	84	7	109	255	455	190	863	20
Vampirivibrionia	175.727	236.362	5799	0.211471	43	219	135	27	0	121	27	235	0	122	92	1107	355	37	38	0	387	20	157	7	363	137	48	305	196	715	0	6	404	387	75	27	7
Planctomycetes	168.606	218.105	5564	0.202902	114	223	55	0	114	168	11	447	0	87	102	62	148	14	294	0	0	177	134	1005	48	300	0	64	46	69	21	242	664	173	51	540	191
Verrucomicrobiae	70.7273	278.746	2334	0.0851136	6	329	0	156	0	9	9	5	6	28	2	24	11	0	7	1584	0	0	2	0	63	62	0	4	2	0	0	9	10	1	4	1	0
Methanobacteria	61.697	55.1093	2036	0.0742465	149	28	31	15	10	51	16	36	45	236	54	20	79	14	135	0	6	34	42	72	101	164	5	53	7	101	30	73	75	129	96	111	18
Fibrobacteria	50.303	212.75	1660	0.060535	0	102	0	0	1228	0	0	8	0	41	0	27	0	0	0	0	0	16	8	5	36	4	59	53	0	0	11	0	0	0	8	54	0
Saccharimonadia	47.8788	164.655	1580	0.0576176	46	9	19	13	0	1	0	3	0	5	43	615	7	1	0	0	0	14	4	1	2	7	10	748	0	3	18	0	0	11	0	0	0
Deferribacteres	41.2121	80.0667	1360	0.0495949	73	70	2	0	0	0	21	10	0	90	75	27	0	79	0	0	0	4	39	5	113	5	6	11	0	21	0	0	75	129	436	38	31
Thermoplasmata	31.6061	33.3232	1043	0.0380349	12	96	31	0	4	10	6	91	0	65	8	34	84	16	21	0	3	38	80	41	92	1	4	35	6	6	0	0	64	43	84	65	3
Actinobacteria	30.6061	64.2825	1010	0.0368315	24	23	2	5	37	6	7	8	20	170	11	13	338	4	7	8	0	16	86	3	60	2	10	12	10	5	0	5	11	5	8	36	58
WPS-2	6.39394	12.6712	211	0.0076945	0	4	0	0	0	22	1	0	0	0	0	12	2	1	46	0	0	15	7	0	3	54	1	0	7	0	16	0	2	0	4	0	14
Brachyspirae	0.848485	4.87417	28	0.00102107	0	0	0	0	0	0	0	0	0	0	0	0	0	28	0	0	0	0	0	0	0	0	0	0	0	0	0	0	0	0	0	0	0
Cyanobacteriia	0.727273	1.79012	24	0.000875204	8	0	0	1	0	0	0	4	0	0	0	5	0	0	0	0	0	0	0	0	0	3	2	0	0	0	0	0	0	1	0	0	0
SAR324_clade(Marine_group_B)	0.212121	0.857233	7	0.000255268	3	0	0	0	0	0	0	0	0	0	4	0	0	0	0	0	0	0	0	0	0	0	0	0	0	0	0	0	0	0	0	0	0
Syntrophomonadia	0.181818	1.04447	6	0.000218801	0	6	0	0	0	0	0	0	0	0	0	0	0	0	0	0	0	0	0	0	0	0	0	0	0	0	0	0	0	0	0	0	0

## Sheet: Order
taxon	mean	sd	total	percentage	A1	A2	A3	A4	A5	B1	B2	B3	B4	B6	C2	C3	C4	C5	C6	D1	D2	D3	D4	D5	D6	E1	E2	E3	E5	F1	F3	F4	F6	G1	G3	G5	G6
Bacteroidales	36607.6	9793.94	1208052	44.0571	49813	36055	26409	48830	49084	30070	51848	35042	41367	45760	39033	33935	19669	36010	40607	28707	30688	49037	35369	31483	34664	40861	39369	30062	43285	37878	6755	36171	46585	48827	30818	23228	30733
Oscillospirales	13614.1	5820.33	449265	16.3845	9008	19484	15192	7466	9671	12746	11967	17844	18258	19781	11147	10851	26399	21086	18269	1670	1936	8582	14463	16248	13018	5704	4904	15878	11850	7589	19043	17071	13328	14968	20201	20960	12683
Lachnospirales	4003.64	1590.49	132120	4.81835	4163	4566	3621	4334	2385	2623	917	4065	4737	3664	5609	4029	3223	1796	3061	5019	2079	3782	5062	2889	3003	4785	8638	2722	2399	8008	4542	4358	4427	6098	3915	4553	3048
Enterobacterales	3551.91	5529.79	117213	4.2747	296	109	22011	402	1030	4686	894	1504	8162	288	182	133	2824	11552	72	1031	19879	2188	223	704	268	2242	1397	103	2361	1738	1607	12655	1977	1047	6263	201	7184
Erysipelotrichales	2536.76	1860.48	83713	3.05297	714	1701	7772	904	2414	694	1138	3896	4474	1572	784	1738	2962	4071	1551	2192	804	1147	2894	5266	1048	2159	1271	1123	5063	3356	7422	3178	1008	2504	2205	3943	745
Christensenellales	2306.55	2731.48	76116	2.77591	2861	9247	2968	152	243	641	919	994	296	1247	4173	1818	11883	854	2394	6	65	538	1864	7166	1156	738	421	4581	310	294	3346	388	3266	2903	3352	4357	675
Clostridia_vadinBB60_group	2253.91	3218.54	74379	2.71257	380	3101	2937	20	65	230	2274	1878	31	8068	393	877	6109	3753	2336	7	49	355	2859	4759	16617	176	100	1109	2325	551	40	1886	2281	1143	2887	4006	777
Spirochaetales	2186.79	2077.92	72164	2.63179	3683	926	400	72	1591	1391	1802	3363	0	5421	5435	4506	502	1129	645	0	224	2714	1485	478	4558	4370	3400	2662	395	4985	46	0	1686	5614	7221	1082	378
Fusobacteriales	2183.94	4177.78	72070	2.62836	56	18	1172	4571	7942	37	726	1436	6996	277	38	7	93	2743	425	11581	19004	65	67	323	1330	38	0	19	4256	11	275	549	13	23	7447	241	291
Peptostreptococcales-Tissierellales	2115.06	1475.14	69797	2.54546	2954	2130	1403	461	2097	530	2109	1911	1308	5734	2644	855	1265	782	1484	6855	254	1471	2277	4670	3256	1582	221	2019	1242	1609	1895	1516	2730	3910	1442	2040	3141
Lactobacillales	1655.73	2045.47	54639	1.99266	2582	95	1242	5666	1058	263	763	365	6294	751	2753	2842	1758	261	122	4572	2067	736	191	447	322	139	5697	73	795	65	7615	983	1340	319	106	788	1569
Clostridiales	1294.27	1358.89	42711	1.55765	2731	285	1261	58	2930	1482	1827	594	150	1224	2788	2565	17	243	103	1273	38	895	51	5201	571	4800	845	273	157	3146	337	378	1430	2524	601	537	1396
Veillonellales-Selenomonadales	1226.79	1878.65	40484	1.47643	89	98	57	320	1494	1309	1009	153	189	384	41	6689	2324	428	70	1248	970	2623	1367	39	254	6207	6944	140	602	1737	1473	61	55	1816	62	36	196
Clostridia_UCG-014	1011.52	995.933	33380	1.21735	384	1713	2670	130	194	979	0	2831	22	210	295	729	1838	592	3231	0	164	955	1653	222	93	1761	700	438	714	1366	774	87	1007	2005	2051	3417	155
Desulfovibrionales	773.636	441.632	25530	0.931066	801	1773	457	456	948	751	1055	458	619	711	773	898	770	788	482	1593	1049	1113	630	596	689	319	62	1560	565	221	525	785	314	561	2053	393	762
Acidaminococcales	748.515	429.859	24701	0.900833	369	1254	940	583	479	494	1224	693	312	357	491	1051	1500	596	576	549	243	484	1098	1710	246	971	439	763	294	612	1362	252	905	882	647	488	1837
Coriobacteriales	729.364	1194.51	24069	0.877784	214	185	209	322	638	352	1970	295	2683	137	294	210	6085	710	836	510	99	415	3152	372	77	257	231	71	343	487	386	281	130	181	884	911	142
Campylobacterales	630.485	1757.3	20806	0.758785	322	188	234	607	1125	414	59	170	953	123	268	118	210	324	816	10301	420	778	41	471	128	193	128	194	372	583	58	359	362	111	317	0	59
Elusimicrobiales	572.939	890.837	18907	0.689529	49	122	161	143	156	11	11	1216	75	64	53	142	209	1461	190	0	2180	179	35	42	83	740	15	1401	3219	3051	10	0	363	126	1972	1151	277
Burkholderiales	484.424	627.839	15986	0.583001	229	211	294	924	424	248	3392	396	1350	177	225	1275	215	304	267	568	526	533	151	185	382	111	248	155	887	110	41	1199	373	289	85	139	73
Synergistales	367.303	605.562	12121	0.442047	27	728	177	1023	22	201	812	116	0	121	32	131	580	5	19	0	840	252	1826	43	178	23	36	570	14	56	14	259	0	692	2890	84	350
WCHB1-41	284.576	468.39	9391	0.342485	77	1745	70	6	204	88	0	295	0	634	158	1006	48	1	1552	0	6	353	334	21	1361	38	2	61	165	118	41	16	145	105	22	693	26
Bradymonadales	263.697	295.014	8702	0.317358	7	153	171	0	476	263	496	362	0	663	5	12	81	322	1088	0	1	171	279	791	472	81	17	850	0	221	89	122	643	98	109	655	4
Rhodospirillales	218	331.834	7194	0.262362	101	15	319	91	0	226	1129	31	27	22	95	1372	122	203	136	0	747	63	39	66	28	60	54	56	252	80	7	109	248	431	188	857	20
RF39	180.727	211.415	5964	0.217504	71	285	12	1	4	134	6	581	3	77	67	516	32	234	161	0	0	19	32	351	45	285	122	122	131	324	94	0	222	458	232	921	422
Gastranaerophilales	175.727	236.362	5799	0.211487	43	219	135	27	0	121	27	235	0	122	92	1107	355	37	38	0	387	20	157	7	363	137	48	305	196	715	0	6	404	387	75	27	7
Pirellulales	168.606	218.105	5564	0.202916	114	223	55	0	114	168	11	447	0	87	102	62	148	14	294	0	0	177	134	1005	48	300	0	64	46	69	21	242	664	173	51	540	191
Oligosphaerales	165.273	246.061	5454	0.198905	6	188	151	24	100	34	517	306	0	107	2	93	628	30	1135	0	35	113	223	285	241	0	0	47	96	19	1	138	103	28	118	667	19
Peptococcales	145.273	114.081	4794	0.174835	257	95	284	16	183	65	16	356	211	169	292	108	129	164	182	374	26	104	46	158	93	136	43	122	49	63	116	25	503	165	122	51	71
Victivallales	116.576	99.6986	3847	0.140298	5	95	116	101	210	18	287	190	38	170	2	30	268	136	218	0	182	44	75	253	256	24	0	99	181	9	3	331	194	38	83	181	10
Izemoplasmatales	77.3333	151.093	2552	0.0930702	66	27	5	0	0	56	0	298	0	49	91	26	20	35	5	0	1	1	10	473	60	6	0	8	0	431	0	0	231	19	4	591	39
Methanobacteriales	61.697	55.1093	2036	0.0742519	149	28	31	15	10	51	16	36	45	236	54	20	79	14	135	0	6	34	42	72	101	164	5	53	7	101	30	73	75	129	96	111	18
Verrucomicrobiales	60.3939	275.938	1993	0.0726837	1	138	0	156	0	2	0	0	6	19	1	2	0	0	3	1584	0	0	0	0	14	62	0	0	0	0	0	4	0	1	0	0	0
Monoglobales	53.5758	63.0268	1768	0.0644781	47	90	35	10	9	1	7	12	3	198	22	154	105	4	19	0	2	7	41	19	143	65	26	49	22	84	4	61	98	81	19	272	59
Fibrobacterales	50.303	212.75	1660	0.0605394	0	102	0	0	1228	0	0	8	0	41	0	27	0	0	0	0	0	16	8	5	36	4	59	53	0	0	11	0	0	0	8	54	0
Saccharimonadales	47.8788	164.655	1580	0.0576218	46	9	19	13	0	1	0	3	0	5	43	615	7	1	0	0	0	14	4	1	2	7	10	748	0	3	18	0	0	11	0	0	0
Deferribacterales	41.2121	80.0667	1360	0.0495985	73	70	2	0	0	0	21	10	0	90	75	27	0	79	0	0	0	4	39	5	113	5	6	11	0	21	0	0	75	129	436	38	31
Methanomassiliicoccales	31.6061	33.3232	1043	0.0380377	12	96	31	0	4	10	6	91	0	65	8	34	84	16	21	0	3	38	80	41	92	1	4	35	6	6	0	0	64	43	84	65	3
Rickettsiales	18.9697	40.175	626	0.0228299	33	16	0	0	0	0	115	2	0	149	57	11	31	0	4	0	0	10	34	0	145	7	6	0	0	0	0	0	0	0	0	6	0
Eubacteriales	15.3939	45.2437	508	0.0185265	8	0	0	0	4	3	233	0	9	3	10	6	128	5	2	27	1	1	3	2	3	0	7	4	0	5	0	0	38	0	4	2	0
Micrococcales	9.27273	23.2208	306	0.0111597	6	16	2	0	3	0	0	4	4	122	6	7	56	2	0	0	0	10	0	1	37	0	0	4	0	3	0	0	7	2	1	9	4
uncultured	8.21212	16.8796	271	0.00988324	3	0	0	7	3	3	0	6	0	24	0	7	9	0	90	0	0	5	3	17	13	0	0	1	5	1	3	31	30	4	0	4	2
Bifidobacteriales	8.09091	33.5954	267	0.00973736	0	0	0	0	0	0	0	0	0	0	0	0	180	0	0	0	0	0	76	1	0	0	10	0	0	0	0	0	0	0	0	0	0
Corynebacteriales	7.18182	12.0246	237	0.00864327	2	0	0	0	32	0	2	4	9	28	0	2	20	2	7	5	0	2	4	1	13	0	0	2	6	0	0	5	4	3	3	27	54
WPS-2	6.39394	12.6712	211	0.00769507	0	4	0	0	0	22	1	0	0	0	0	12	2	1	46	0	0	15	7	0	3	54	1	0	7	0	16	0	2	0	4	0	14
Actinomycetales	6.06061	14.3982	200	0.0072939	16	7	0	5	2	6	5	0	7	20	5	4	82	0	0	3	0	4	6	0	10	2	0	6	4	2	0	0	0	0	4	0	0
uncultured	5.84848	31.6525	193	0.00703861	4	182	0	0	0	0	7	0	0	0	0	0	0	0	0	0	0	0	0	0	0	0	0	0	0	0	0	0	0	0	0	0	0
Opitutales	4.48485	9.29758	148	0.00539749	1	9	0	0	0	7	2	5	0	9	1	22	11	0	4	0	0	0	2	0	49	0	0	4	2	0	0	5	10	0	4	1	0
Acholeplasmatales	1.18182	6.78903	39	0.00142231	0	0	0	0	0	0	0	0	0	0	0	0	0	0	0	0	0	0	0	39	0	0	0	0	0	0	0	0	0	0	0	0	0
Brachyspirales	0.848485	4.87417	28	0.00102115	0	0	0	0	0	0	0	0	0	0	0	0	0	28	0	0	0	0	0	0	0	0	0	0	0	0	0	0	0	0	0	0	0
Chloroplast	0.727273	1.79012	24	0.000875268	8	0	0	1	0	0	0	4	0	0	0	5	0	0	0	0	0	0	0	0	0	3	2	0	0	0	0	0	0	1	0	0	0
Rhizobiales	0.272727	1.5667	9	0.000328226	0	0	0	0	0	0	0	0	0	0	0	0	0	0	0	0	0	0	0	0	0	0	9	0	0	0	0	0	0	0	0	0	0
Dongiales	0.212121	1.21854	7	0.000255287	0	0	0	0	0	0	0	0	0	0	0	0	0	0	0	0	0	0	0	0	0	0	0	0	0	0	0	0	0	7	0	0	0
SAR324_clade(Marine_group_B)	0.212121	0.857233	7	0.000255287	3	0	0	0	0	0	0	0	0	0	4	0	0	0	0	0	0	0	0	0	0	0	0	0	0	0	0	0	0	0	0	0	0
Caulobacterales	0.181818	1.04447	6	0.000218817	0	0	0	0	0	0	0	0	0	6	0	0	0	0	0	0	0	0	0	0	0	0	0	0	0	0	0	0	0	0	0	0	0
Syntrophomonadales	0.181818	1.04447	6	0.000218817	0	6	0	0	0	0	0	0	0	0	0	0	0	0	0	0	0	0	0	0	0	0	0	0	0	0	0	0	0	0	0	0	0

## Sheet: Family
taxon	mean	sd	total	percentage	A1	A2	A3	A4	A5	B1	B2	B3	B4	B6	C2	C3	C4	C5	C6	D1	D2	D3	D4	D5	D6	E1	E2	E3	E5	F1	F3	F4	F6	G1	G3	G5	G6
Prevotellaceae	14867.3	11221.1	490622	17.9125	27725	13898	1950	11222	29766	20407	21277	8899	133	7649	20516	20009	3574	7387	14460	70	15402	33206	15843	3660	8870	32977	32739	11798	33884	32414	1890	4175	4904	27969	1763	6428	13758
Oscillospiraceae	7798.97	3912.14	257366	9.39637	6800	13207	9788	4257	4376	5337	6463	10934	9425	10269	8261	6258	19562	14384	9250	955	1510	5979	10381	9169	6921	2432	1441	8722	6687	3485	8511	10139	5474	9590	10353	10438	6608
Rikenellaceae	7032.55	5482.18	232074	8.47296	4257	4404	16806	6113	10578	1169	19254	12616	13630	11642	5875	3248	8821	17564	4592	938	10105	1919	4098	9022	7258	1968	2153	4962	2529	1381	2720	19598	5540	2696	1774	8084	4760
Muribaculaceae	4948.03	4322.27	163285	5.96149	5098	3461	3428	4078	5380	5188	6551	6173	3555	5088	2775	4507	1844	4365	17711	363	1303	10534	6598	7548	4153	2932	3029	1301	3222	263	1295	4399	20545	7780	1066	2366	5386
Bacteroidaceae	4074.85	5351.99	134470	4.90946	5194	4548	784	25537	1074	1832	3577	3469	13223	2119	4206	1670	956	2865	866	14483	2497	2042	4140	1419	1577	1150	278	5456	1683	1866	236	3852	1547	2956	14698	1650	1020
Lachnospiraceae	3934.33	1599.49	129833	4.74017	4159	4481	3338	4333	2354	2592	906	3607	4734	3639	5606	3936	2723	1796	2960	5019	2079	3755	4959	2771	2990	4681	8634	2722	2388	7956	4471	4358	4345	6056	3904	4536	3045
Enterobacteriaceae	3079.94	5672.61	101638	3.71078	54	74	22008	230	654	76	790	1451	8136	90	58	25	2759	11423	39	615	19832	9	188	651	49	1903	0	78	1180	41	1046	12635	1919	332	6258	107	6928
Ruminococcaceae	2731.79	1501.77	90149	3.29132	853	2336	2471	1526	2664	4909	1062	4036	5955	5977	1126	1871	3222	3981	2969	575	206	1602	1953	2929	3306	1833	2821	3226	2473	2678	4696	1435	1882	2117	5259	4500	1700
Christensenellaceae	2306.55	2731.48	76116	2.77898	2861	9247	2968	152	243	641	919	994	296	1247	4173	1818	11883	854	2394	6	65	538	1864	7166	1156	738	421	4581	310	294	3346	388	3266	2903	3352	4357	675
Clostridia_vadinBB60_group	2253.91	3218.54	74379	2.71556	380	3101	2937	20	65	230	2274	1878	31	8068	393	877	6109	3753	2336	7	49	355	2859	4759	16617	176	100	1109	2325	551	40	1886	2281	1143	2887	4006	777
Spirochaetaceae	2186.79	2077.92	72164	2.63469	3683	926	400	72	1591	1391	1802	3363	0	5421	5435	4506	502	1129	645	0	224	2714	1485	478	4558	4370	3400	2662	395	4985	46	0	1686	5614	7221	1082	378
Fusobacteriaceae	2183.94	4177.78	72070	2.63126	56	18	1172	4571	7942	37	726	1436	6996	277	38	7	93	2743	425	11581	19004	65	67	323	1330	38	0	19	4256	11	275	549	13	23	7447	241	291
[Eubacterium]_coprostanoligenes_group	2158.27	1338.91	71223	2.60033	849	2362	1399	1571	2416	1637	3956	1415	2713	2596	1200	1649	1901	2116	5077	0	148	703	1381	868	2079	1057	473	3126	2455	804	5517	3720	3810	2489	3246	2932	3558
p-2534-18B5_gut_group	2116.42	3482.29	69842	2.54991	450	3423	2883	29	299	22	0	3258	2	16479	367	1328	2842	823	1644	2	9	26	2225	8190	10136	226	90	3874	457	846	210	0	4137	2936	1723	668	238
Erysipelotrichaceae	1766.09	1609.22	58281	2.12782	413	1440	7580	563	1906	604	567	3337	2976	288	341	1227	1030	3168	790	1511	646	921	1301	4946	190	1245	971	866	4180	1358	3049	2645	660	2202	1813	3288	259
Tannerellaceae	1404.52	1446.48	46349	1.69219	5654	2183	58	597	333	1361	199	311	2229	1064	3380	2944	1295	254	767	1652	327	1112	1552	754	1204	1041	659	1382	443	661	121	586	562	1141	6258	1254	3011
Lactobacillaceae	1394	1826.35	46002	1.67952	1008	79	1220	5654	847	44	654	346	6144	713	1370	2668	1670	217	120	3646	2066	86	175	408	283	117	5647	44	605	49	5457	969	1100	216	90	762	1528
Clostridiaceae	1294.27	1358.89	42711	1.55937	2731	285	1261	58	2930	1482	1827	594	150	1224	2788	2565	17	243	103	1273	38	895	51	5201	571	4800	845	273	157	3146	337	378	1430	2524	601	537	1396
Peptostreptococcaceae	1227.42	1334.27	40505	1.47883	2633	1048	828	86	1486	379	803	813	325	2228	2326	460	87	401	784	6501	18	1025	211	4193	1046	1215	66	538	252	1466	541	1195	1713	2767	192	1840	1039
Marinifilaceae	1163.7	2405.43	38402	1.40205	113	128	355	1221	532	48	878	303	8595	126	102	89	327	2737	493	11199	1002	190	492	818	110	23	10	99	1059	43	236	3561	99	1664	969	504	277
Clostridia_UCG-014	1011.52	995.933	33380	1.2187	384	1713	2670	130	194	979	0	2831	22	210	295	729	1838	592	3231	0	164	955	1653	222	93	1761	700	438	714	1366	774	87	1007	2005	2051	3417	155
Selenomonadaceae	905.727	1695.75	29889	1.09124	62	24	0	221	1177	1204	302	9	32	2	28	5757	1319	282	37	94	730	1986	464	0	23	6106	5878	121	369	1495	848	0	0	1224	10	11	74
Anaerovoracaceae	887.545	749.976	29289	1.06933	321	1082	575	375	611	151	1306	1098	983	3506	318	395	1175	381	700	354	236	446	2066	477	2210	367	155	1481	990	143	1354	321	1017	1143	1250	200	2102
Desulfovibrionaceae	773.636	441.632	25530	0.932094	801	1773	457	456	948	751	1055	458	619	711	773	898	770	788	482	1593	1049	1113	630	596	689	319	62	1560	565	221	525	785	314	561	2053	393	762
Erysipelatoclostridiaceae	770.667	814.166	25432	0.928516	301	261	192	341	508	90	571	559	1498	1284	443	511	1932	903	761	681	158	226	1593	320	858	914	300	257	883	1998	4373	533	348	302	392	655	486
F082	753.97	1737.21	24881	0.908399	623	2993	6	1	0	0	0	7	0	746	814	71	2	3	0	0	0	0	64	32	649	0	5	1182	0	0	43	0	9183	1413	2567	2262	2215
Acidaminococcaceae	748.515	429.859	24701	0.901827	369	1254	940	583	479	494	1224	693	312	357	491	1051	1500	596	576	549	243	484	1098	1710	246	971	439	763	294	612	1362	252	905	882	647	488	1837
UCG-010	700	728.283	23100	0.843375	274	1066	1137	35	107	832	430	1361	39	458	329	906	1540	364	930	0	31	147	518	2930	423	196	101	513	149	458	194	1644	1337	497	984	2814	356
Elusimicrobiaceae	572.939	890.837	18907	0.69029	49	122	161	143	156	11	11	1216	75	64	53	142	209	1461	190	0	2180	179	35	42	83	740	15	1401	3219	3051	10	0	363	126	1972	1151	277
Campylobacteraceae	455.485	1769.08	15031	0.548778	107	25	0	106	561	277	5	60	825	27	59	4	56	232	806	10235	275	1	21	122	35	190	1	34	178	448	0	249	9	7	76	0	0
Sutterellaceae	433.242	619.561	14297	0.52198	204	172	281	909	402	237	3388	389	1350	150	203	665	202	298	261	567	145	492	147	167	370	92	132	141	881	96	32	1165	335	180	62	121	61
Synergistaceae	367.303	605.562	12121	0.442535	27	728	177	1023	22	201	812	116	0	121	32	131	580	5	19	0	840	252	1826	43	178	23	36	570	14	56	14	259	0	692	2890	84	350
Atopobiaceae	345.273	1148.61	11394	0.415992	3	14	18	23	34	0	1869	19	44	35	11	18	5838	38	35	5	3	26	2923	36	25	9	100	5	21	51	26	50	4	10	51	44	6
Succinivibrionaceae	329.121	924.635	10861	0.396532	0	0	0	10	42	4605	0	0	1	4	6	104	13	4	27	0	26	2170	9	0	0	223	1397	0	16	1641	0	6	0	556	1	0	0
Veillonellaceae	321.061	354.115	10595	0.386821	27	74	57	99	317	105	707	144	157	382	13	932	1005	146	33	1154	240	637	903	39	231	101	1066	19	233	242	625	61	55	592	52	25	122
WCHB1-41	284.576	468.39	9391	0.342863	77	1745	70	6	204	88	0	295	0	634	158	1006	48	1	1552	0	6	353	334	21	1361	38	2	61	165	118	41	16	145	105	22	693	26
Bradymonadales	263.697	295.014	8702	0.317708	7	153	171	0	476	263	496	362	0	663	5	12	81	322	1088	0	1	171	279	791	472	81	17	850	0	221	89	122	643	98	109	655	4
Coriobacteriaceae	262.939	380.761	8677	0.316795	68	78	74	195	487	316	38	96	2029	41	97	133	18	449	747	112	77	332	133	214	17	172	77	26	262	350	255	50	65	78	725	761	105
uncultured	218	331.834	7194	0.262651	101	15	319	91	0	226	1129	31	27	22	95	1372	122	203	136	0	747	63	39	66	28	60	54	56	252	80	7	109	248	431	188	857	20
RF39	180.727	211.415	5964	0.217744	71	285	12	1	4	134	6	581	3	77	67	516	32	234	161	0	0	19	32	351	45	285	122	122	131	324	94	0	222	458	232	921	422
Gastranaerophilales	175.727	236.362	5799	0.21172	43	219	135	27	0	121	27	235	0	122	92	1107	355	37	38	0	387	20	157	7	363	137	48	305	196	715	0	6	404	387	75	27	7
Helicobacteraceae	175	168.112	5775	0.210844	215	163	234	501	564	137	54	110	128	96	209	114	154	92	10	66	145	777	20	349	93	3	127	160	194	135	58	110	353	104	241	0	59
Butyricicoccaceae	174.182	153.534	5748	0.209858	170	462	286	37	66	19	17	30	73	424	181	142	77	177	37	133	36	131	218	200	255	126	64	257	46	134	110	89	757	261	314	260	159
Pirellulaceae	168.606	218.105	5564	0.20314	114	223	55	0	114	168	11	447	0	87	102	62	148	14	294	0	0	177	134	1005	48	300	0	64	46	69	21	242	664	173	51	540	191
Oligosphaeraceae	165.273	246.061	5454	0.199124	6	188	151	24	100	34	517	306	0	107	2	93	628	30	1135	0	35	113	223	285	241	0	0	47	96	19	1	138	103	28	118	667	19
Peptococcaceae	145.273	114.081	4794	0.175028	257	95	284	16	183	65	16	356	211	169	292	108	129	164	182	374	26	104	46	158	93	136	43	122	49	63	116	25	503	165	122	51	71
Pasteurellaceae	142.848	225.405	4714	0.172107	242	35	3	162	334	5	104	53	25	194	118	4	52	125	6	416	21	9	26	53	219	116	0	25	1165	56	561	14	58	159	4	94	256
Streptococcaceae	140.939	301.989	4651	0.169807	1282	4	22	12	211	191	2	19	78	15	1148	169	60	2	2	230	1	636	15	39	32	22	50	29	112	15	46	12	18	103	16	26	32
Eggerthellaceae	114.636	114.73	3783	0.138116	135	86	111	97	103	36	63	171	601	46	171	57	219	220	46	392	19	54	92	121	21	72	47	40	50	75	96	177	60	89	96	92	28
Enterococcaceae	111.424	372.534	3677	0.134246	292	12	0	0	0	28	107	0	72	0	235	5	28	42	0	417	0	14	1	0	0	0	0	0	78	1	2112	2	222	0	0	0	9
Paludibacteraceae	108.515	246.811	3581	0.130741	646	710	1	0	0	0	0	0	0	590	906	0	8	0	0	0	0	0	23	0	454	1	0	0	0	0	0	0	45	197	0	0	0
Izemoplasmatales	77.3333	151.093	2552	0.0931729	66	27	5	0	0	56	0	298	0	49	91	26	20	35	5	0	1	1	10	473	60	6	0	8	0	431	0	0	231	19	4	591	39
Defluviitaleaceae	69.303	120.308	2287	0.0834978	4	85	283	1	31	31	11	458	3	25	3	93	500	0	101	0	0	27	103	118	13	104	4	0	11	52	71	0	82	42	11	17	3
Victivallaceae	65.8788	64.2727	2174	0.0793722	3	31	104	101	197	11	224	126	38	112	2	9	47	64	82	0	160	16	18	74	130	24	0	87	49	7	3	192	108	28	8	113	6
Methanobacteriaceae	61.697	55.1093	2036	0.0743338	149	28	31	15	10	51	16	36	45	236	54	20	79	14	135	0	6	34	42	72	101	164	5	53	7	101	30	73	75	129	96	111	18
Akkermansiaceae	60.3939	275.938	1993	0.0727639	1	138	0	156	0	2	0	0	6	19	1	2	0	0	3	1584	0	0	0	0	14	62	0	0	0	0	0	4	0	1	0	0	0
Monoglobaceae	53.5758	63.0268	1768	0.0645492	47	90	35	10	9	1	7	12	3	198	22	154	105	4	19	0	2	7	41	19	143	65	26	49	22	84	4	61	98	81	19	272	59
Bacteroidales_RF16_group	52.1212	87.2463	1720	0.0627968	53	222	4	0	4	22	0	0	0	248	92	55	0	12	0	0	0	2	251	3	238	234	166	3	1	5	4	0	23	70	0	5	3
vadinBE97	50.697	58.9292	1673	0.0610808	2	64	12	0	13	7	63	64	0	58	0	21	221	72	136	0	22	28	57	179	126	0	0	12	132	2	0	139	86	10	75	68	4
Fibrobacteraceae	50.303	212.75	1660	0.0606062	0	102	0	0	1228	0	0	8	0	41	0	27	0	0	0	0	0	16	8	5	36	4	59	53	0	0	11	0	0	0	8	54	0
Saccharimonadaceae	46.7879	163.846	1544	0.056371	45	9	19	13	0	0	0	0	0	0	40	613	0	0	0	0	0	12	4	0	0	6	10	742	0	3	18	0	0	10	0	0	0
Deferribacteraceae	41.2121	80.0667	1360	0.0496532	73	70	2	0	0	0	21	10	0	90	75	27	0	79	0	0	0	4	39	5	113	5	6	11	0	21	0	0	75	129	436	38	31
Methanomethylophilaceae	31.6061	33.3232	1043	0.0380797	12	96	31	0	4	10	6	91	0	65	8	34	84	16	21	0	3	38	80	41	92	1	4	35	6	6	0	0	64	43	84	65	3
Oscillospirales	26.697	23.7835	881	0.0321651	45	26	39	34	42	7	32	30	40	31	24	16	65	24	3	0	1	20	6	97	21	50	3	22	33	30	9	11	7	7	7	6	93
Rhodocyclaceae	24.6364	100.578	813	0.0296824	0	19	0	11	22	0	0	0	0	0	0	569	0	0	0	0	0	0	0	0	0	0	113	0	0	0	0	0	0	79	0	0	0
uncultured	15.5758	35.2846	514	0.018766	3	0	65	0	0	0	0	38	10	10	7	3	11	26	0	0	4	0	1	39	2	8	1	0	4	0	0	20	44	4	15	7	192
Oxalobacteraceae	14.7576	12.1476	487	0.0177802	25	20	13	4	0	11	4	7	0	27	22	41	7	6	6	1	0	41	4	18	10	19	3	14	6	14	9	34	38	30	23	18	12
Eubacteriaceae	13.3939	45.1234	442	0.0161373	3	0	0	0	4	2	233	0	9	0	4	0	123	2	0	27	0	0	3	0	2	0	1	0	0	1	0	0	28	0	0	0	0
Mitochondria	12.4848	35.0171	412	0.015042	7	14	0	0	0	0	0	0	0	147	4	11	31	0	4	0	0	2	34	0	142	7	4	0	0	0	0	0	0	0	0	5	0
Comamonadaceae	11.7273	66.2992	387	0.0141293	0	0	0	0	0	0	0	0	0	0	0	0	6	0	0	0	381	0	0	0	0	0	0	0	0	0	0	0	0	0	0	0	0
Micrococcaceae	8.72727	20.5476	288	0.0105148	6	16	2	0	3	0	0	4	4	104	6	7	56	2	0	0	0	10	0	1	37	0	0	4	0	3	0	0	7	2	1	9	4
Vagococcaceae	8.45455	48.5677	279	0.0101862	0	0	0	0	0	0	0	0	0	0	0	0	0	0	0	279	0	0	0	0	0	0	0	0	0	0	0	0	0	0	0	0	0
uncultured	8.21212	16.8796	271	0.00989414	3	0	0	7	3	3	0	6	0	24	0	7	9	0	90	0	0	5	3	17	13	0	0	1	5	1	3	31	30	4	0	4	2
Bifidobacteriaceae	8.09091	33.5954	267	0.0097481	0	0	0	0	0	0	0	0	0	0	0	0	180	0	0	0	0	0	76	1	0	0	10	0	0	0	0	0	0	0	0	0	0
Corynebacteriaceae	7.18182	12.0246	237	0.00865281	2	0	0	0	32	0	2	4	9	28	0	2	20	2	7	5	0	2	4	1	13	0	0	2	6	0	0	5	4	3	3	27	54
WPS-2	6.39394	12.6712	211	0.00770356	0	4	0	0	0	22	1	0	0	0	0	12	2	1	46	0	0	15	7	0	3	54	1	0	7	0	16	0	2	0	4	0	14
Actinomycetaceae	6.06061	14.3982	200	0.00730195	16	7	0	5	2	6	5	0	7	20	5	4	82	0	0	3	0	4	6	0	10	2	0	6	4	2	0	0	0	0	4	0	0
uncultured	6	22.0298	198	0.00722893	26	2	0	0	0	0	115	0	0	0	53	0	0	0	0	0	0	0	0	0	0	0	2	0	0	0	0	0	0	0	0	0	0
Barnesiellaceae	5.9697	14.0812	197	0.00719242	0	0	39	0	11	3	4	0	0	0	0	0	0	0	0	0	9	0	0	0	0	45	0	0	0	38	0	0	0	0	0	0	48
uncultured	5.84848	31.6525	193	0.00704638	4	182	0	0	0	0	7	0	0	0	0	0	0	0	0	0	0	0	0	0	0	0	0	0	0	0	0	0	0	0	0	0	0
Puniceicoccaceae	4.48485	9.29758	148	0.00540344	1	9	0	0	0	7	2	5	0	9	1	22	11	0	4	0	0	0	2	0	49	0	0	4	2	0	0	5	10	0	4	1	0
Ethanoligenenaceae	2.72727	3.08497	90	0.00328588	4	4	5	2	0	0	7	0	0	9	4	0	8	5	0	0	0	0	3	2	5	0	0	6	3	0	6	0	11	2	0	3	1
Anaerofustaceae	2	2.54951	66	0.00240964	5	0	0	0	0	1	0	0	0	3	6	6	5	3	2	0	1	1	0	2	1	0	6	4	0	4	0	0	10	0	4	2	0
Acholeplasmataceae	1.18182	6.78903	39	0.00142388	0	0	0	0	0	0	0	0	0	0	0	0	0	0	0	0	0	0	0	39	0	0	0	0	0	0	0	0	0	0	0	0	0
Saccharimonadales	1.09091	1.82626	36	0.00131435	1	0	0	0	0	1	0	3	0	5	3	2	7	1	0	0	0	2	0	1	2	1	0	6	0	0	0	0	0	1	0	0	0
Brachyspiraceae	0.848485	4.87417	28	0.00102227	0	0	0	0	0	0	0	0	0	0	0	0	0	28	0	0	0	0	0	0	0	0	0	0	0	0	0	0	0	0	0	0	0
[Clostridium]_methylpentosum_group	0.757576	1.83763	25	0.000912744	0	0	0	4	0	0	0	0	3	0	0	0	0	4	0	7	0	0	0	1	0	0	0	0	0	0	0	6	0	0	0	0	0
Chloroplast	0.727273	1.79012	24	0.000876234	8	0	0	1	0	0	0	4	0	0	0	5	0	0	0	0	0	0	0	0	0	3	2	0	0	0	0	0	0	1	0	0	0
Carnobacteriaceae	0.69697	4.00379	23	0.000839724	0	0	0	0	0	0	0	0	0	23	0	0	0	0	0	0	0	0	0	0	0	0	0	0	0	0	0	0	0	0	0	0	0
Sanguibacteraceae	0.545455	3.1334	18	0.000657175	0	0	0	0	0	0	0	0	0	18	0	0	0	0	0	0	0	0	0	0	0	0	0	0	0	0	0	0	0	0	0	0	0
SM2D12	0.484848	1.52318	16	0.000584156	0	0	0	0	0	0	0	2	0	2	0	0	0	0	0	0	0	8	0	0	3	0	0	0	0	0	0	0	0	0	0	1	0
Dongiaceae	0.212121	1.21854	7	0.000255568	0	0	0	0	0	0	0	0	0	0	0	0	0	0	0	0	0	0	0	0	0	0	0	0	0	0	0	0	0	7	0	0	0
SAR324_clade(Marine_group_B)	0.212121	0.857233	7	0.000255568	3	0	0	0	0	0	0	0	0	0	4	0	0	0	0	0	0	0	0	0	0	0	0	0	0	0	0	0	0	0	0	0	0
Aerococcaceae	0.212121	1.21854	7	0.000255568	0	0	0	0	0	0	0	0	0	0	0	0	0	0	0	0	0	0	0	0	7	0	0	0	0	0	0	0	0	0	0	0	0
Caulobacteraceae	0.181818	1.04447	6	0.000219058	0	0	0	0	0	0	0	0	0	6	0	0	0	0	0	0	0	0	0	0	0	0	0	0	0	0	0	0	0	0	0	0	0
Syntrophomonadaceae	0.181818	1.04447	6	0.000219058	0	6	0	0	0	0	0	0	0	0	0	0	0	0	0	0	0	0	0	0	0	0	0	0	0	0	0	0	0	0	0	0	0
Family_XI	0.0909091	0.522233	3	0.000109529	0	0	0	0	0	0	0	0	0	0	0	0	3	0	0	0	0	0	0	0	0	0	0	0	0	0	0	0	0	0	0	0	0
Neisseriaceae	0.0606061	0.348155	2	7.30195e-05	0	0	0	0	0	0	0	0	0	0	0	0	0	0	0	0	0	0	0	0	2	0	0	0	0	0	0	0	0	0	0	0	0

## Sheet: Genus
taxon	mean	sd	total	percentage	A1	A2	A3	A4	A5	B1	B2	B3	B4	B6	C2	C3	C4	C5	C6	D1	D2	D3	D4	D5	D6	E1	E2	E3	E5	F1	F3	F4	F6	G1	G3	G5	G6
Muribaculaceae	4948.03	4322.27	163285	6.17699	5098	3461	3428	4078	5380	5188	6551	6173	3555	5088	2775	4507	1844	4365	17711	363	1303	10534	6598	7548	4153	2932	3029	1301	3222	263	1295	4399	20545	7780	1066	2366	5386
Rikenellaceae_RC9_gut_group	4891.61	4047.91	161423	6.10656	4175	3636	15538	5123	8935	569	14215	11485	228	11052	5790	2888	6981	9401	1918	74	7066	829	3191	8003	6826	1621	2061	3507	1808	1328	2638	2667	3571	2345	717	7203	4034
Prevotella_9	4801.09	6921.31	158436	5.99356	16985	53	2	296	7032	16109	65	524	5	359	12891	11902	78	134	267	0	2726	13643	585	0	245	17176	19090	605	615	19034	158	21	41	11876	227	202	5490
Prevotella	4089.3	4191.63	134947	5.10498	865	2375	759	4579	6906	807	2770	1808	28	3116	1260	1755	1052	3498	8333	37	7665	12770	4760	1527	4921	6804	5852	3081	20278	6966	593	1349	2443	8784	386	3092	3728
Bacteroides	4074.85	5351.99	134470	5.08694	5194	4548	784	25537	1074	1832	3577	3469	13223	2119	4206	1670	956	2865	866	14483	2497	2042	4140	1419	1577	1150	278	5456	1683	1866	236	3852	1547	2956	14698	1650	1020
Escherichia-Shigella	3079.94	5672.61	101638	3.84492	54	74	22008	230	654	76	790	1451	8136	90	58	25	2759	11423	39	615	19832	9	188	651	49	1903	0	78	1180	41	1046	12635	1919	332	6258	107	6928
UCG-002	2545.24	2550.66	83993	3.17742	610	1680	4694	2795	2059	2063	2770	4299	7417	1047	596	953	5109	11685	1809	111	152	770	1178	3558	836	401	126	2831	1659	1005	3248	8402	1393	1820	2268	3137	1512
Christensenellaceae_R-7_group	2296.33	2729.86	75779	2.86668	2825	9242	2960	140	243	637	919	990	295	1234	4133	1805	11870	840	2392	0	65	535	1855	7154	1145	720	419	4573	308	283	3344	366	3246	2893	3344	4348	656
Clostridia_vadinBB60_group	2253.91	3218.54	74379	2.81372	380	3101	2937	20	65	230	2274	1878	31	8068	393	877	6109	3753	2336	7	49	355	2859	4759	16617	176	100	1109	2325	551	40	1886	2281	1143	2887	4006	777
Fusobacterium	2183.94	4177.78	72070	2.72637	56	18	1172	4571	7942	37	726	1436	6996	277	38	7	93	2743	425	11581	19004	65	67	323	1330	38	0	19	4256	11	275	549	13	23	7447	241	291
[Eubacterium]_coprostanoligenes_group	2158.27	1338.91	71223	2.69433	849	2362	1399	1571	2416	1637	3956	1415	2713	2596	1200	1649	1901	2116	5077	0	148	703	1381	868	2079	1057	473	3126	2455	804	5517	3720	3810	2489	3246	2932	3558
p-2534-18B5_gut_group	2116.42	3482.29	69842	2.64209	450	3423	2883	29	299	22	0	3258	2	16479	367	1328	2842	823	1644	2	9	26	2225	8190	10136	226	90	3874	457	846	210	0	4137	2936	1723	668	238
UCG-005	2029.15	1961.28	66962	2.53314	3377	6837	2033	91	225	1478	1586	2189	32	898	4830	2333	8068	534	1945	2	30	3143	4070	2798	644	795	564	1763	358	771	1661	365	1461	4409	3937	2864	871
Alloprevotella	1792.58	1202.12	59155	2.23781	1629	3719	493	392	4132	654	1428	2972	27	1808	843	2166	1503	1580	2310	14	1261	3088	5151	141	1567	1479	2174	2665	1585	2483	898	1910	1002	2771	427	2128	2755
Alistipes	1677.64	3758.49	55362	2.09432	10	518	1244	984	805	409	1230	760	13390	49	6	45	1780	7798	1940	864	637	1019	678	990	18	17	6	970	182	27	76	16923	149	317	824	619	78
Prevotellaceae_NK3B31_group	1557.03	1944.19	51382	1.94376	6881	221	345	1791	2900	1964	1503	1190	6	335	4399	798	117	1320	1293	0	1616	1571	2535	76	353	3259	2480	1064	8670	1535	40	221	126	1757	137	173	706
Treponema	1470.97	1774.98	48542	1.83632	3280	486	21	54	1548	882	1210	1938	0	1449	4962	3068	180	1110	35	0	4	1075	978	21	1136	4028	3229	1670	101	4565	46	0	457	4167	6644	97	101
Parabacteroides	1404.52	1446.48	46349	1.75336	5654	2183	58	597	333	1361	199	311	2229	1064	3380	2944	1295	254	767	1652	327	1112	1552	754	1204	1041	659	1382	443	661	121	586	562	1141	6258	1254	3011
uncultured	1301.36	967.004	42945	1.62459	280	885	1523	1423	1863	2599	925	2811	4253	3564	339	1033	1573	2248	1874	192	147	451	831	1454	1888	439	1142	539	1503	457	1735	1188	753	251	894	1156	732
Clostridium_sensu_stricto_1	1212.73	1266.77	40020	1.51394	2474	281	1253	57	2813	1404	1822	594	142	1224	2466	2175	15	238	81	1054	36	806	51	4893	569	4597	843	272	157	2885	281	357	1401	2262	601	520	1396
uncultured	1082.36	1549.06	35718	1.35119	60	874	7017	28	657	127	3	1989	1765	68	52	972	487	2339	227	1042	20	100	62	4575	62	449	49	266	3275	321	2411	2311	344	493	706	2459	108
Butyricimonas	1051.64	2365.17	34704	1.31284	81	77	281	1161	516	45	274	158	8324	86	72	87	219	2102	424	11114	887	151	261	651	71	21	10	71	951	33	228	3232	90	1607	843	428	148
Clostridia_UCG-014	1011.52	995.933	33380	1.26275	384	1713	2670	130	194	979	0	2831	22	210	295	729	1838	592	3231	0	164	955	1653	222	93	1761	700	438	714	1366	774	87	1007	2005	2051	3417	155
Lactobacillus	880.152	1185.91	29045	1.09876	706	6	470	3951	578	22	136	161	3749	396	1049	2165	1666	190	20	1756	1699	48	140	139	181	55	3433	32	179	40	3305	81	801	91	36	734	1030
Prevotellaceae_UCG-003	873.394	2459.22	28822	1.09032	1127	83	112	343	253	447	14224	4	0	604	937	2784	224	342	494	0	293	372	279	1656	414	768	538	68	817	176	40	294	14	351	11	303	450
NK4A214_group	827.455	574.839	27306	1.03297	526	1793	1279	650	740	456	879	1824	9	700	595	355	1711	213	530	0	733	592	1010	1809	505	456	201	1217	802	346	823	48	1025	1667	1592	1853	367
uncultured	817.97	705.817	26993	1.02113	1119	1057	516	359	233	202	598	523	551	3275	1020	501	2493	539	1770	148	177	508	1293	295	1870	167	141	1205	801	269	784	719	422	499	1182	497	1260
Anaerovibrio	759.242	1650.76	25055	0.947819	0	4	0	219	1043	989	0	7	2	0	0	5752	0	3	35	0	730	1901	50	0	11	5517	5731	118	200	1432	0	0	0	1217	9	11	74
F082	753.97	1737.21	24881	0.941236	623	2993	6	1	0	0	0	7	0	746	814	71	2	3	0	0	0	0	64	32	649	0	5	1182	0	0	43	0	9183	1413	2567	2262	2215
UCG-010	700	728.283	23100	0.873862	274	1066	1137	35	107	832	430	1361	39	458	329	906	1540	364	930	0	31	147	518	2930	423	196	101	513	149	458	194	1644	1337	497	984	2814	356
Colidextribacter	684.152	532.256	22577	0.854077	341	861	742	237	313	334	142	1417	634	1954	308	299	799	829	1124	121	46	317	1230	505	1475	176	96	359	1692	297	574	137	677	615	866	1627	1433
Family_XIII_AD3011_group	680.788	709.918	22466	0.849878	228	973	230	230	420	65	480	718	324	3174	242	263	673	104	497	309	188	370	1910	235	2031	266	113	1371	900	59	1212	51	856	1024	1099	111	1740
Phascolarctobacterium	680.515	376.614	22457	0.849538	369	1254	894	573	470	491	760	693	312	357	491	1033	837	596	576	549	199	477	763	1710	246	966	417	763	294	607	874	243	905	792	622	488	1836
Sphaerochaeta	641.242	871.363	21161	0.800511	368	439	155	18	43	509	592	1391	0	3836	435	1411	322	19	610	0	220	1636	475	447	3358	334	171	550	294	420	0	0	1107	689	537	683	92
Ruminococcus	627.242	713.81	20699	0.783033	249	85	215	9	59	1200	0	557	125	1287	354	43	124	1371	308	191	8	715	345	462	640	578	1118	1915	61	957	1341	2	531	948	3264	1592	45
Terrisporobacter	608.333	682.155	20075	0.759428	2322	699	172	60	1218	308	330	253	138	592	2046	391	14	70	329	319	5	863	36	2208	354	904	28	217	177	1298	431	237	728	2202	79	600	447
Desulfovibrio	601.545	408.851	19851	0.750954	429	1672	429	349	578	659	820	368	455	646	492	748	447	529	301	461	780	1008	483	487	625	238	36	1402	445	148	514	486	281	443	2021	366	705
Elusimicrobium	572.939	890.837	18907	0.715243	49	122	161	143	156	11	11	1216	75	64	53	142	209	1461	190	0	2180	179	35	42	83	740	15	1401	3219	3051	10	0	363	126	1972	1151	277
Prevotella_7	537.303	1206.36	17731	0.670755	0	2	0	3425	5986	196	89	274	1	85	1	345	50	162	16	0	1633	209	700	0	116	1051	1215	0	16	442	2	116	0	1498	2	0	99
Roseburia	467.545	827.337	15429	0.583672	895	65	27	219	130	74	5	39	47	68	1353	1167	27	87	83	0	592	1241	35	0	59	710	3127	28	18	3219	311	49	52	1537	0	25	140
Campylobacter	455.485	1769.08	15031	0.568616	107	25	0	106	561	277	5	60	825	27	59	4	56	232	806	10235	275	1	21	122	35	190	1	34	178	448	0	249	9	7	76	0	0
Sutterella	427.242	621.358	14099	0.533358	144	172	281	909	402	231	3388	389	1350	150	149	646	202	298	261	567	141	477	147	167	370	92	130	141	879	96	32	1165	335	144	62	121	61
Limosilactobacillus	416.576	642.543	13747	0.520042	34	61	743	1699	263	22	518	185	2350	312	32	302	4	25	100	1861	367	36	9	256	101	62	505	12	81	9	2122	865	295	118	52	24	322
Romboutsia	412	463.543	13596	0.51433	292	328	539	26	236	57	368	556	167	1617	247	58	62	201	445	150	13	137	173	1961	677	298	2	317	72	145	100	952	940	542	113	1230	575
Subdoligranulum	364.455	330.231	12027	0.454976	49	547	300	9	565	380	4	266	375	232	91	150	974	92	636	19	19	261	543	221	105	429	143	256	349	857	1287	26	244	325	699	1148	426
Olsenella	333	1149.48	10989	0.415709	0	6	6	14	25	0	1860	7	26	20	0	11	5827	18	12	0	0	21	2918	11	12	0	88	2	7	33	18	16	4	6	12	9	0
Succinivibrio	326.636	925.443	10779	0.407764	0	0	0	4	14	4605	0	0	0	4	0	104	13	4	27	0	3	2170	9	0	0	223	1397	0	0	1640	0	5	0	556	1	0	0
Lachnospiraceae_NK4A136_group	318.394	567.394	10507	0.397475	583	33	48	0	0	916	0	44	0	114	530	65	23	0	16	0	0	120	463	17	98	1111	2017	223	0	2261	21	0	14	771	1	926	92
dgA-11_gut_group	318.303	820.472	10504	0.397361	0	0	0	2	838	0	3809	0	12	0	0	0	0	359	0	0	2402	0	0	0	0	229	1	0	535	0	0	0	1772	0	0	0	545
uncultured	308.939	236.274	10195	0.385672	248	315	531	561	260	119	304	287	72	189	355	454	100	213	117	70	67	240	819	114	502	175	371	388	643	81	437	28	192	316	361	144	1122
Blautia	308.061	282.534	10166	0.384575	316	258	243	95	137	146	50	544	111	75	382	58	636	147	491	403	61	220	1041	420	39	221	306	82	224	204	608	173	111	301	1151	855	57
Catenibacterium	291.788	293.158	9629	0.36426	217	0	171	328	232	4	51	368	1195	1024	318	98	87	151	706	119	117	66	0	160	642	683	108	9	241	558	242	527	1	123	311	431	341
Oscillibacter	291.121	254.692	9607	0.363428	672	498	118	41	467	392	156	222	49	170	698	1113	64	135	67	0	229	249	405	38	176	252	120	254	708	404	519	95	138	237	151	123	647
WCHB1-41	284.576	468.39	9391	0.355257	77	1745	70	6	204	88	0	295	0	634	158	1006	48	1	1552	0	6	353	334	21	1361	38	2	61	165	118	41	16	145	105	22	693	26
Holdemanella	283.394	268.085	9352	0.353782	0	86	249	438	445	50	20	825	1059	71	4	62	177	706	470	191	447	89	356	153	54	471	37	56	672	442	397	184	66	96	246	613	120
Bradymonadales	263.697	295.014	8702	0.329193	7	153	171	0	476	263	496	362	0	663	5	12	81	322	1088	0	1	171	279	791	472	81	17	850	0	221	89	122	643	98	109	655	4
Collinsella	262.939	380.761	8677	0.328247	68	78	74	195	487	316	38	96	2029	41	97	133	18	449	747	112	77	332	133	214	17	172	77	26	262	350	255	50	65	78	725	761	105
uncultured	262.667	311.227	8668	0.327906	0	18	25	197	610	113	1063	195	56	240	0	67	43	242	1149	19	98	955	450	23	246	588	575	0	344	176	125	66	22	430	202	52	279
Sharpea	261.576	730.18	8632	0.326544	0	190	2	3	24	2	285	0	257	0	0	6	553	220	0	558	14	69	1383	2	0	72	3	224	374	0	4036	3	249	47	56	0	0
Prevotellaceae_UCG-004	261.273	281.211	8622	0.326166	161	232	109	5	339	34	38	889	10	603	111	41	401	101	539	0	31	566	475	141	577	169	76	255	195	178	0	95	1253	237	136	428	197
Pyramidobacter	257.242	558.3	8489	0.321135	9	540	0	431	8	25	703	0	0	20	15	91	423	0	1	0	784	118	1774	1	33	23	33	360	11	47	10	106	0	30	2653	56	184
Megasphaera	238.727	312.557	7878	0.298021	0	56	33	61	295	105	596	113	0	351	1	932	625	1	27	0	133	637	859	0	191	83	1066	14	134	242	614	52	0	591	52	0	14
uncultured	218	331.834	7194	0.272146	101	15	319	91	0	226	1129	31	27	22	95	1372	122	203	136	0	747	63	39	66	28	60	54	56	252	80	7	109	248	431	188	857	20
Lachnoclostridium	213.485	345.464	7045	0.266509	79	80	90	1666	236	53	99	116	1198	46	112	31	63	385	68	646	393	41	59	86	27	56	33	161	149	58	106	319	75	174	99	187	54
UCG-004	204.242	312.804	6740	0.254971	83	62	19	10	228	79	226	103	31	250	120	393	1262	504	54	1	27	90	202	156	211	153	180	24	257	1400	0	3	98	132	25	213	144
[Ruminococcus]_gauvreauii_group	202.273	236.49	6675	0.252512	21	166	532	243	13	14	35	692	22	662	37	21	451	13	62	0	18	9	161	612	527	255	18	206	41	110	162	19	786	49	179	362	177
Peptostreptococcus	189.576	1038.98	6256	0.236661	0	0	105	0	0	0	0	0	18	5	0	0	11	130	0	5975	0	0	0	3	5	0	0	0	0	0	0	0	0	0	0	0	4
RF39	180.727	211.415	5964	0.225615	71	285	12	1	4	134	6	581	3	77	67	516	32	234	161	0	0	19	32	351	45	285	122	122	131	324	94	0	222	458	232	921	422
Gastranaerophilales	175.727	236.362	5799	0.219373	43	219	135	27	0	121	27	235	0	122	92	1107	355	37	38	0	387	20	157	7	363	137	48	305	196	715	0	6	404	387	75	27	7
Helicobacter	175	168.112	5775	0.218465	215	163	234	501	564	137	54	110	128	96	209	114	154	92	10	66	145	777	20	349	93	3	127	160	194	135	58	110	353	104	241	0	59
p-1088-a5_gut_group	168.606	218.105	5564	0.210483	114	223	55	0	114	168	11	447	0	87	102	62	148	14	294	0	0	177	134	1005	48	300	0	64	46	69	21	242	664	173	51	540	191
Catenisphaera	162.182	286.891	5352	0.202464	55	302	17	5	0	324	3	132	9	29	92	95	20	8	32	0	0	628	733	0	17	14	164	420	10	115	51	0	39	1251	738	49	0
Candidatus_Soleaferrea	152.636	143.101	5037	0.190547	165	496	65	5	3	160	3	100	12	256	202	154	357	0	86	4	0	94	167	503	198	130	40	232	28	65	95	3	231	393	176	348	266
Streptococcus	140.939	301.989	4651	0.175945	1282	4	22	12	211	191	2	19	78	15	1148	169	60	2	2	230	1	636	15	39	32	22	50	29	112	15	46	12	18	103	16	26	32
Z20	136.879	226.238	4517	0.170876	0	130	134	24	77	24	517	240	0	68	0	45	565	30	1025	0	35	67	165	164	168	0	0	25	52	12	1	134	48	24	106	623	14
Prevotellaceae_UCG-001	132.424	315.916	4370	0.165315	36	151	0	0	64	71	1	8	0	304	46	7	2	0	21	0	0	2	32	0	265	1208	518	30	2	1342	1	0	0	202	0	50	7
Odoribacter	112.061	152.81	3698	0.139894	32	51	74	60	16	3	604	145	271	40	30	2	108	635	69	85	115	39	231	167	39	2	0	28	108	10	8	329	9	57	126	76	129
Peptococcus	111.636	101.849	3684	0.139364	161	18	247	15	178	52	1	304	204	114	201	64	93	149	153	374	26	74	25	126	49	116	26	66	46	55	89	18	401	107	64	41	27
Enterococcus	111.424	372.534	3677	0.139099	292	12	0	0	0	28	107	0	72	0	235	5	28	42	0	417	0	14	1	0	0	0	0	0	78	1	2112	2	222	0	0	0	9
UCG-009	109.909	139.822	3627	0.137208	122	375	249	0	7	0	8	25	48	361	115	16	3	101	24	0	0	75	174	180	215	32	17	182	40	21	88	4	632	203	10	198	102
uncultured	108.515	246.811	3581	0.135468	646	710	1	0	0	0	0	0	0	590	906	0	8	0	0	0	0	0	23	0	454	1	0	0	0	0	0	0	45	197	0	0	0
Actinobacillus	107.879	198.697	3560	0.134673	229	19	3	42	286	5	67	37	13	102	108	3	38	100	4	303	6	9	24	26	140	112	0	22	1104	55	177	2	40	138	1	94	251
Faecalibacterium	103	84.1565	3399	0.128583	28	97	61	45	88	260	23	140	202	188	25	299	114	45	15	27	9	18	29	130	102	167	59	193	247	257	32	46	27	55	136	63	172
Cloacibacillus	99.2727	149.306	3276	0.12393	18	112	177	586	14	165	108	94	0	101	17	37	75	5	16	0	56	129	38	40	145	0	3	205	3	9	0	150	0	654	150	6	163
Ligilactobacillus	97.2727	304.122	3210	0.121433	268	12	7	4	6	0	0	0	45	5	289	201	0	2	0	29	0	2	26	13	1	0	1709	0	345	0	30	23	4	7	2	4	176
Solobacterium	91.9697	158.2	3035	0.114813	6	9	124	19	503	55	346	246	2	2	0	26	220	0	0	0	22	23	27	0	1	102	698	0	116	217	65	47	7	104	39	0	9
Mitsuokella	89.4242	199.145	2951	0.111635	3	20	0	2	0	63	257	0	30	0	5	1	697	279	2	94	0	65	369	0	0	1	49	0	165	0	848	0	0	0	1	0	0
Oscillospira	84.8485	142.447	2800	0.105923	46	58	14	19	122	9	118	24	4	700	75	92	137	7	148	0	1	34	127	12	487	24	57	149	20	53	21	5	50	27	10	13	137
UCG-003	82.7879	138.91	2732	0.10335	0	49	29	11	50	6	45	71	531	12	1	4	188	369	0	96	10	5	10	15	5	28	1	44	38	202	529	135	68	5	136	5	34
Tyzzerella	82	418.607	2706	0.102367	0	0	1	0	0	9	0	0	192	0	0	55	0	10	0	2406	0	0	0	0	0	0	0	0	0	16	0	0	6	0	0	0	11
Bilophila	80.6364	197.943	2661	0.100664	46	8	0	95	36	57	155	2	164	8	51	11	106	194	69	1132	27	14	80	57	19	7	0	17	6	0	0	226	20	7	12	6	29
Izemoplasmatales	77.3333	151.093	2552	0.0965409	66	27	5	0	0	56	0	298	0	49	91	26	20	35	5	0	1	1	10	473	60	6	0	8	0	431	0	0	231	19	4	591	39
Defluviitaleaceae_UCG-011	69.303	120.308	2287	0.0865161	4	85	283	1	31	31	11	458	3	25	3	93	500	0	101	0	0	27	103	118	13	104	4	0	11	52	71	0	82	42	11	17	3
Coprococcus	68.5152	112.541	2261	0.0855326	213	45	13	67	0	14	80	97	24	106	315	12	52	14	19	88	0	8	583	12	70	9	96	20	34	18	53	61	66	20	0	2	50
Turicibacter	67.2424	73.18	2219	0.0839437	277	33	77	2	181	33	62	11	70	52	177	29	0	17	41	200	2	43	10	180	24	115	3	13	27	67	31	31	126	203	0	67	15
Acidaminococcus	65	165.014	2145	0.0811443	0	0	46	10	9	3	464	0	0	0	0	18	663	0	0	0	44	7	335	0	0	5	22	0	0	3	488	9	0	0	18	0	1
Negativibacillus	64.3636	144.999	2124	0.0803499	0	18	51	0	2	61	0	5	735	332	4	14	3	128	14	43	0	24	1	0	298	0	0	19	163	1	124	1	9	25	5	35	9
Methanobrevibacter	61.697	55.1093	2036	0.0770209	149	28	31	15	10	51	16	36	45	236	54	20	79	14	135	0	6	34	42	72	101	164	5	53	7	101	30	73	75	129	96	111	18
Akkermansia	60.3939	275.938	1993	0.0753942	1	138	0	156	0	2	0	0	6	19	1	2	0	0	3	1584	0	0	0	0	14	62	0	0	0	0	0	4	0	1	0	0	0
[Ruminococcus]_gnavus_group	58.5758	282.943	1933	0.0731245	8	0	0	0	1	0	7	0	1609	0	14	0	0	1	0	293	0	0	0	0	0	0	0	0	0	0	0	0	0	0	0	0	0
Mogibacterium	57.5758	53.352	1900	0.0718761	2	48	60	43	73	16	68	51	299	82	6	24	87	30	65	21	29	36	44	104	37	33	15	65	48	23	49	118	32	68	141	34	49
Lachnospiraceae_FCS020_group	57.0909	57.1245	1884	0.0712708	5	70	36	12	43	1	37	127	167	83	12	5	150	27	85	45	0	25	25	261	59	21	32	22	51	13	111	98	63	28	97	72	1
Mailhella	55.8485	49.2056	1843	0.0697198	54	20	24	12	66	35	80	83	0	54	55	127	119	26	103	0	239	91	67	35	39	43	26	63	113	43	9	58	11	110	7	20	11
uncultured	55.6061	33.6943	1835	0.0694172	117	72	82	72	55	27	30	153	99	46	132	37	54	55	40	42	19	31	17	87	19	50	28	26	15	46	62	50	43	78	77	56	18
Monoglobus	53.5758	63.0268	1768	0.0668826	47	90	35	10	9	1	7	12	3	198	22	154	105	4	19	0	2	7	41	19	143	65	26	49	22	84	4	61	98	81	19	272	59
Butyricicoccus	53.5152	53.3691	1766	0.0668069	42	87	31	37	52	7	9	4	25	63	58	33	74	66	12	96	36	27	43	20	40	31	22	75	6	66	17	85	125	54	304	62	57
Bacteroidales_RF16_group	52.1212	87.2463	1720	0.0650668	53	222	4	0	4	22	0	0	0	248	92	55	0	12	0	0	0	2	251	3	238	234	166	3	1	5	4	0	23	70	0	5	3
vadinBE97	50.697	58.9292	1673	0.0632888	2	64	12	0	13	7	63	64	0	58	0	21	221	72	136	0	22	28	57	179	126	0	0	12	132	2	0	139	86	10	75	68	4
Fibrobacter	50.303	212.75	1660	0.062797	0	102	0	0	1228	0	0	8	0	41	0	27	0	0	0	0	0	16	8	5	36	4	59	53	0	0	11	0	0	0	8	54	0
Lachnospiraceae_UCG-001	49.4848	55.5102	1633	0.0617756	50	137	57	5	0	3	0	50	122	0	73	66	0	30	178	0	2	108	207	89	0	16	27	26	26	30	69	129	21	84	3	25	0
Marvinbryantia	48.5758	34.8434	1603	0.0606407	30	54	49	6	16	76	26	28	13	72	74	64	142	17	35	0	4	49	60	14	68	85	55	39	14	39	51	32	128	80	55	111	17
Victivallaceae	48.303	51.9275	1594	0.0603003	0	24	78	1	148	10	148	67	0	111	0	9	39	16	56	0	154	10	14	71	123	22	0	70	37	7	2	140	93	28	6	104	6
Candidatus_Saccharimonas	46.7879	163.846	1544	0.0584088	45	9	19	13	0	0	0	0	0	0	40	613	0	0	0	0	0	12	4	0	0	6	10	742	0	3	18	0	0	10	0	0	0
CAG-56	42.5152	73.8851	1403	0.0530748	10	241	167	2	0	0	0	35	0	4	18	67	0	22	90	0	9	128	85	0	0	130	4	0	47	26	0	0	7	300	2	9	0
Lachnospiraceae_UCG-004	42.1818	45.8458	1392	0.0526587	37	30	48	5	30	23	11	121	4	20	71	60	44	151	40	19	13	21	22	20	21	10	17	196	140	12	8	61	29	44	0	45	19
[Eubacterium]_xylanophilum_group	41.7879	120.992	1379	0.0521669	111	0	0	0	0	0	2	0	0	3	181	9	0	0	0	0	0	31	1	0	0	233	640	0	0	46	0	0	0	118	0	3	1
Mucispirillum	41.2121	80.0667	1360	0.0514482	73	70	2	0	0	0	21	10	0	90	75	27	0	79	0	0	0	4	39	5	113	5	6	11	0	21	0	0	75	129	436	38	31
Oribacterium	41.0303	54.1736	1354	0.0512212	7	41	58	101	66	0	4	48	33	25	19	81	0	6	16	0	39	11	49	10	35	45	29	18	296	103	76	66	10	1	29	6	26
Veillonella	40.3333	88.0045	1331	0.0503511	27	18	22	20	5	0	11	31	144	31	12	0	33	97	3	491	18	0	6	17	40	9	0	5	99	0	7	9	54	1	0	25	96
Slackia	38.697	99.6326	1277	0.0483083	0	0	3	14	9	0	3	2	466	0	5	0	73	161	0	318	0	0	42	2	0	0	2	0	28	9	12	120	3	0	5	0	0
Incertae_Sedis	37.3636	41.3445	1233	0.0466438	45	63	124	10	25	143	42	29	39	3	37	155	32	12	17	2	0	14	3	87	6	58	18	16	11	32	15	14	16	53	3	104	5
Selenomonas	36.5758	102.167	1207	0.0456602	52	0	0	0	134	81	9	0	0	2	21	0	522	0	0	0	0	20	37	0	2	273	10	3	2	39	0	0	0	0	0	0	0
uncultured	35.5152	70.8083	1172	0.0443362	272	73	4	0	268	0	0	5	0	3	175	12	98	39	9	0	3	0	0	17	6	31	0	78	1	30	2	15	2	1	10	1	17
Aggregatibacter	33.7273	70.6887	1113	0.0421043	4	16	0	120	48	0	37	16	12	85	2	0	14	25	2	113	15	0	2	27	70	0	0	3	61	1	384	12	18	18	3	0	5
uncultured	33.2424	28.7555	1097	0.041499	96	77	37	1	5	13	8	52	7	55	91	44	36	15	29	0	0	30	21	26	44	20	17	56	3	8	27	7	102	58	58	10	44
Cellulosilyticum	30.6364	65.5557	1011	0.0382456	167	0	0	4	87	198	1	0	0	0	195	215	0	0	0	0	0	32	0	0	0	15	6	0	0	0	0	0	0	91	0	0	0
Erysipelotrichaceae_UCG-006	30.4545	34.2017	1005	0.0380187	0	19	31	44	80	2	7	128	46	3	0	3	16	69	8	51	74	3	3	24	0	19	4	15	80	75	15	58	1	0	24	96	7
[Eubacterium]_hallii_group	29.8788	39.9106	986	0.0372999	8	18	2	0	59	18	0	45	2	61	11	47	5	23	0	0	0	5	10	13	91	174	14	46	33	120	36	2	0	0	87	12	44
[Anaerorhabdus]_furcosa_group	28.9394	33.0775	955	0.0361272	14	116	59	1	0	13	0	3	2	48	16	40	52	0	11	0	0	35	105	14	23	33	16	96	0	27	79	0	38	54	59	1	0
Hydrogenoanaerobacterium	26.697	23.7835	881	0.0333278	45	26	39	34	42	7	32	30	40	31	24	16	65	24	3	0	1	20	6	97	21	50	3	22	33	30	9	11	7	7	7	6	93
Agathobacter	23.9697	114.496	791	0.0299232	0	0	0	0	0	0	0	0	0	26	0	0	0	0	0	0	0	0	0	0	8	100	654	0	0	1	0	0	0	0	0	2	0
[Eubacterium]_nodatum_group	21	84.2359	693	0.0262159	0	0	0	0	0	0	449	7	0	0	0	1	199	0	0	0	4	1	15	0	0	0	0	0	0	10	0	0	0	1	4	0	2
Sarcina	20.2424	61.3637	668	0.0252701	2	4	8	0	8	0	0	0	2	0	0	0	0	5	22	187	2	0	0	308	0	10	0	0	0	0	43	21	29	0	0	17	0
Frisingicoccus	19.5758	42.2907	646	0.0244379	188	0	10	7	5	0	0	9	25	0	156	13	0	45	1	6	0	0	0	2	0	16	49	0	58	26	1	0	18	5	0	0	6
Victivallis	17.5758	25.1806	580	0.0219411	3	7	26	100	49	1	76	59	38	1	2	0	8	48	26	0	6	6	4	3	7	2	0	17	12	0	1	52	15	0	2	9	0
[Eubacterium]_siraeum_group	17	50.8675	561	0.0212224	1	0	0	0	0	67	0	88	0	34	0	5	0	0	0	0	0	0	0	0	20	11	278	0	0	8	0	0	26	19	0	4	0
Anaerovorax	16.7273	18.2196	552	0.0208819	70	33	13	0	16	11	36	54	0	20	46	38	5	3	8	0	0	9	50	4	13	12	0	10	32	8	6	0	20	9	6	0	20
GCA-900066575	16.3636	27.2177	540	0.0204279	42	1	17	0	9	6	0	0	7	9	40	107	2	3	0	0	0	26	2	0	15	92	11	4	4	7	0	0	15	81	1	14	25
Anaerotruncus	16.1212	18.3537	532	0.0201253	4	1	17	18	33	8	46	14	30	3	15	2	6	16	2	73	23	5	0	19	1	3	0	9	57	8	2	58	11	3	16	16	13
Candidatus_Methanomethylophilus	16.0303	21.9637	529	0.0200118	1	60	2	0	3	6	0	40	0	33	0	16	23	7	18	0	2	27	75	8	55	0	1	11	0	4	0	0	12	20	73	31	1
Intestinibacter	15.7879	19.8742	521	0.0197092	19	21	12	0	32	14	105	4	2	14	33	11	0	0	10	0	0	25	2	21	10	13	36	4	3	23	10	6	45	23	0	10	13
uncultured	15.5758	17.566	514	0.0194444	11	36	29	0	1	4	6	51	0	32	8	18	61	9	3	0	1	11	5	33	37	1	3	24	6	2	0	0	52	23	11	34	2
uncultured	15.5758	35.2846	514	0.0194444	3	0	65	0	0	0	0	38	10	10	7	3	11	26	0	0	4	0	1	39	2	8	1	0	4	0	0	20	44	4	15	7	192
Enterorhabdus	15.5455	10.4406	513	0.0194065	17	14	26	7	32	9	14	16	36	0	34	20	15	4	6	0	0	23	15	32	2	22	17	14	7	20	22	7	11	11	14	36	10
Family_XIII_UCG-001	15.2424	16.502	503	0.0190283	6	8	10	8	13	7	26	10	22	87	15	1	28	18	14	5	0	9	18	9	50	22	17	5	0	8	28	9	8	19	0	4	19
UBA1819	15.2121	33.3736	502	0.0189904	3	8	70	6	4	2	5	9	174	8	5	4	2	60	4	11	0	0	2	10	0	1	0	0	14	0	7	57	3	3	18	4	8
Oxalobacter	14.7576	12.1476	487	0.018423	25	20	13	4	0	11	4	7	0	27	22	41	7	6	6	1	0	41	4	18	10	19	3	14	6	14	9	34	38	30	23	18	12
Erysipelotrichaceae_UCG-009	13.4242	30.0136	443	0.0167585	0	1	0	26	35	0	123	0	0	0	0	0	21	0	1	0	81	0	5	0	1	41	0	0	0	94	0	14	0	0	0	0	0
Flavonifractor	13.0909	75.2015	432	0.0163424	0	0	0	0	0	0	0	0	0	0	0	0	0	0	0	432	0	0	0	0	0	0	0	0	0	0	0	0	0	0	0	0	0
Mitochondria	12.4848	35.0171	412	0.0155858	7	14	0	0	0	0	0	0	0	147	4	11	31	0	4	0	0	2	34	0	142	7	4	0	0	0	0	0	0	0	0	5	0
[Eubacterium]_fissicatena_group	12.0909	22.7024	399	0.015094	0	31	0	43	0	0	0	0	1	30	0	0	9	46	0	17	0	0	0	48	11	4	3	7	2	5	14	0	5	5	111	3	4
Comamonas	11.7273	66.2992	387	0.01464	0	0	0	0	0	0	0	0	0	0	0	0	6	0	0	0	381	0	0	0	0	0	0	0	0	0	0	0	0	0	0	0	0
Pseudoramibacter	10.8788	45.2498	359	0.0135808	0	0	0	0	0	0	233	0	0	0	0	0	123	0	0	0	0	0	3	0	0	0	0	0	0	0	0	0	0	0	0	0	0
Lachnospiraceae_AC2044_group	10.8182	30.616	357	0.0135051	0	20	52	0	0	0	0	0	0	23	0	0	0	0	0	0	0	1	0	0	25	1	86	0	0	0	0	0	0	149	0	0	0
uncultured	10.7879	23.5289	356	0.0134673	0	76	0	6	0	11	1	22	0	0	0	3	82	0	2	0	0	5	14	2	0	0	0	5	0	0	4	3	0	8	87	22	3
UCG-008	10.7576	21.1513	355	0.0134295	6	0	6	0	7	12	0	1	0	0	8	93	0	10	1	37	0	29	1	0	0	63	25	0	0	47	5	0	0	4	0	0	0
[Eubacterium]_brachy_group	9.21212	13.5203	304	0.0115002	1	4	2	15	0	3	1	63	11	21	0	5	5	27	5	19	0	0	0	0	15	2	0	0	10	1	17	35	15	0	0	2	25
Lachnospiraceae_NK4B4_group	8.9697	21.4614	296	0.0111975	34	1	0	3	0	0	0	0	0	0	54	93	0	0	0	0	0	0	0	0	1	40	5	0	0	54	0	0	0	11	0	0	0
Vagococcus	8.45455	48.5677	279	0.0105544	0	0	0	0	0	0	0	0	0	0	0	0	0	0	0	279	0	0	0	0	0	0	0	0	0	0	0	0	0	0	0	0	0
uncultured	8.21212	16.8796	271	0.0102518	3	0	0	7	3	3	0	6	0	24	0	7	9	0	90	0	0	5	3	17	13	0	0	1	5	1	3	31	30	4	0	4	2
Bifidobacterium	8.09091	33.5954	267	0.0101005	0	0	0	0	0	0	0	0	0	0	0	0	180	0	0	0	0	0	76	1	0	0	10	0	0	0	0	0	0	0	0	0	0
Dorea	8.09091	15.3671	267	0.0101005	0	1	1	31	26	0	0	30	1	0	0	3	0	0	0	25	4	1	0	2	0	2	0	0	37	15	9	0	0	0	9	1	69
Rothia	8	17.2264	264	0.00998699	6	16	2	0	3	0	0	4	4	80	6	7	56	2	0	0	0	10	0	1	37	0	0	4	0	3	0	0	7	2	1	9	4
Corynebacterium	7.18182	12.0246	237	0.0089656	2	0	0	0	32	0	2	4	9	28	0	2	20	2	7	5	0	2	4	1	13	0	0	2	6	0	0	5	4	3	3	27	54
WPS-2	6.39394	12.6712	211	0.00798203	0	4	0	0	0	22	1	0	0	0	0	12	2	1	46	0	0	15	7	0	3	54	1	0	7	0	16	0	2	0	4	0	14
[Eubacterium]_ruminantium_group	6.36364	27.6584	210	0.0079442	0	9	0	0	0	0	0	0	0	0	0	3	0	0	0	0	0	0	0	0	0	0	158	0	0	19	1	0	0	0	0	20	0
Asteroleplasma	6.12121	14.7939	202	0.00764156	0	0	0	0	22	5	9	77	0	1	0	7	4	11	0	0	0	0	3	0	1	5	9	0	11	36	0	0	0	0	0	1	0
uncultured	6	22.0298	198	0.00749025	26	2	0	0	0	0	115	0	0	0	53	0	0	0	0	0	0	0	0	0	0	0	2	0	0	0	0	0	0	0	0	0	0
Parasutterella	6	15.0727	198	0.00749025	60	0	0	0	0	6	0	0	0	0	54	19	0	0	0	0	4	15	0	0	0	0	2	0	2	0	0	0	0	36	0	0	0
Coprobacter	5.84848	14.1159	193	0.0073011	0	0	39	0	11	3	0	0	0	0	0	0	0	0	0	0	9	0	0	0	0	45	0	0	0	38	0	0	0	0	0	0	48
uncultured	5.84848	31.6525	193	0.0073011	4	182	0	0	0	0	7	0	0	0	0	0	0	0	0	0	0	0	0	0	0	0	0	0	0	0	0	0	0	0	0	0	0
Actinomyces	5.48485	11.6381	181	0.00684714	16	7	0	5	2	6	5	0	7	20	5	4	65	0	0	3	0	4	4	0	10	2	0	6	4	2	0	0	0	0	4	0	0
Lachnospiraceae_NK3A20_group	5.27273	20.8061	174	0.00658234	0	0	0	0	20	0	0	0	0	0	0	0	113	0	0	0	1	0	0	0	0	0	0	0	0	40	0	0	0	0	0	0	0
Howardella	4.90909	7.41773	162	0.00612838	3	5	0	13	3	6	10	1	4	6	2	0	11	3	0	33	5	0	1	0	6	0	0	0	3	6	25	0	0	2	0	0	14
uncultured	4.51515	4.82909	149	0.0056366	2	5	7	2	0	2	0	3	1	9	5	8	13	14	2	0	0	3	0	10	7	2	0	5	2	0	2	15	17	0	5	7	1
Lachnospira	4.45455	15.6547	147	0.00556094	0	0	0	0	5	0	0	0	0	1	0	0	2	0	0	0	0	1	0	0	1	84	28	0	0	25	0	0	0	0	0	0	0
Epulopiscium	4.45455	18.8416	147	0.00556094	2	0	0	0	0	0	106	0	0	0	2	0	0	0	0	0	0	0	0	27	0	0	0	0	4	0	5	0	0	0	0	0	1
Eisenbergiella	4.12121	7.53225	136	0.00514482	0	8	2	4	5	0	0	0	0	34	2	0	2	0	0	0	0	3	0	6	18	2	0	4	0	10	0	24	3	4	0	2	3
Dielma	3.54545	9.7695	117	0.00442605	1	0	0	0	0	0	0	0	23	0	0	0	0	29	0	27	0	0	0	0	0	0	0	0	0	0	0	0	37	0	0	0	0
Erysipelatoclostridium	3.42424	16.6509	113	0.00427474	0	0	0	0	0	0	0	0	15	0	0	0	0	0	0	3	0	0	0	0	0	0	0	0	0	0	95	0	0	0	0	0	0
Succiniclasticum	3	15.6684	99	0.00374512	0	0	0	0	0	0	0	0	0	0	0	0	0	0	0	0	0	0	0	0	0	0	0	0	0	2	0	0	0	90	7	0	0
Clostridium_sensu_stricto_13	2.93939	13.5184	97	0.00366946	2	0	0	0	3	3	0	0	0	0	1	1	2	0	0	0	0	4	0	0	2	0	0	1	0	0	0	0	0	78	0	0	0
uncultured	2.90909	10.9098	96	0.00363163	0	0	0	0	0	44	0	0	0	0	0	0	0	0	0	0	0	0	0	0	6	0	46	0	0	0	0	0	0	0	0	0	0
Dialister	2.75758	9.20268	91	0.00344249	0	0	0	0	0	0	40	0	0	0	0	0	31	0	0	0	0	0	20	0	0	0	0	0	0	0	0	0	0	0	0	0	0
[Eubacterium]_eligens_group	2.54545	9.30084	84	0.00317768	1	0	0	0	2	0	0	0	0	0	0	0	0	0	0	0	0	2	0	0	0	0	46	0	0	29	0	0	0	4	0	0	0
uncultured	2.54545	4.11621	84	0.00317768	1	9	0	0	2	0	0	11	0	9	5	3	1	17	1	0	0	1	2	2	4	1	0	0	0	4	0	0	0	0	0	10	1
Eubacterium	2.51515	6.70877	83	0.00313985	3	0	0	0	4	2	0	0	9	0	4	0	0	2	0	27	0	0	0	0	2	0	1	0	0	1	0	0	28	0	0	0	0
Anaerobiospirillum	2.48485	6.70877	82	0.00310202	0	0	0	6	28	0	0	0	1	0	6	0	0	0	0	0	23	0	0	0	0	0	0	0	16	1	0	1	0	0	0	0	0
[Eubacterium]_ventriosum_group	2.21212	6.80422	73	0.00276156	0	6	0	0	0	0	0	0	0	0	1	0	0	0	0	0	0	13	0	0	0	36	0	4	0	2	0	0	0	11	0	0	0
Acetanaerobacterium	2.15152	2.58748	71	0.0026859	4	4	0	0	0	0	4	0	0	7	3	0	8	5	0	0	0	0	3	2	4	0	0	5	2	0	6	0	8	2	0	3	1
Anaerofustis	2	2.54951	66	0.00249675	5	0	0	0	0	1	0	0	0	3	6	6	5	3	2	0	1	1	0	2	1	0	6	4	0	4	0	0	10	0	4	2	0
Clostridioides	1.72727	9.92243	57	0.00215628	0	0	0	0	0	0	0	0	0	0	0	0	0	0	0	57	0	0	0	0	0	0	0	0	0	0	0	0	0	0	0	0	0
Clostridium_sensu_stricto_2	1.72727	6.01183	57	0.00215628	0	0	0	0	0	0	5	0	6	0	0	0	0	0	0	32	0	0	0	0	0	0	0	0	0	0	13	0	0	1	0	0	0
Syntrophococcus	1.69697	6.27238	56	0.00211845	0	0	0	0	0	0	12	0	0	0	0	0	33	0	0	0	0	0	11	0	0	0	0	0	0	0	0	0	0	0	0	0	0
[Ruminococcus]_torques_group	1.57576	6.31976	52	0.00196714	0	0	0	0	0	0	0	0	24	0	0	0	0	0	0	0	0	0	0	0	0	0	0	0	0	0	28	0	0	0	0	0	0
Acetitomaculum	1.48485	2.16681	49	0.00185365	0	2	0	0	1	0	2	4	0	7	1	0	1	0	1	0	0	0	2	3	1	0	1	1	0	6	6	0	0	3	7	0	0
Azoarcus	1.36364	4.99886	45	0.00170233	0	19	0	0	22	0	0	0	0	0	0	0	0	0	0	0	0	0	0	0	0	0	4	0	0	0	0	0	0	0	0	0	0
Anaerofilum	1.33333	1.89846	44	0.0016645	0	0	0	0	0	0	1	3	0	5	0	3	6	1	0	0	0	0	1	0	3	4	3	4	1	0	5	4	0	0	0	0	0
uncultured	1.24242	6.00536	41	0.00155101	0	0	0	0	0	0	0	0	0	7	0	0	0	0	0	0	0	0	0	0	34	0	0	0	0	0	0	0	0	0	0	0	0
Mannheimia	1.24242	2.79542	41	0.00155101	9	0	0	0	0	0	0	0	0	7	8	1	0	0	0	0	0	0	0	0	9	4	0	0	0	0	0	0	0	3	0	0	0
Saccharimonadales	1.09091	1.82626	36	0.00136186	1	0	0	0	0	1	0	3	0	5	3	2	7	1	0	0	0	2	0	1	2	1	0	6	0	0	0	0	0	1	0	0	0
Lentimonas	1.06061	2.31759	35	0.00132403	0	9	0	0	0	6	0	4	0	1	1	3	0	0	0	0	0	0	0	0	4	0	0	0	0	0	0	0	7	0	0	0	0
Holdemania	1	2.54951	33	0.00124837	0	0	6	0	0	0	0	3	0	11	0	0	0	0	0	0	0	0	0	0	8	0	0	0	0	0	0	0	0	1	1	3	0
Erysipelotrichaceae_UCG-002	0.848485	4.36693	28	0.00105923	0	0	0	0	0	0	0	0	0	0	0	0	25	0	0	0	0	0	3	0	0	0	0	0	0	0	0	0	0	0	0	0	0
Brachyspira	0.848485	4.87417	28	0.00105923	0	0	0	0	0	0	0	0	0	0	0	0	0	28	0	0	0	0	0	0	0	0	0	0	0	0	0	0	0	0	0	0	0
[Clostridium]_methylpentosum_group	0.757576	1.83763	25	0.000945738	0	0	0	4	0	0	0	0	3	0	0	0	0	4	0	7	0	0	0	1	0	0	0	0	0	0	0	6	0	0	0	0	0
Chloroplast	0.727273	1.79012	24	0.000907909	8	0	0	1	0	0	0	4	0	0	0	5	0	0	0	0	0	0	0	0	0	3	2	0	0	0	0	0	0	1	0	0	0
Glutamicibacter	0.727273	4.17786	24	0.000907909	0	0	0	0	0	0	0	0	0	24	0	0	0	0	0	0	0	0	0	0	0	0	0	0	0	0	0	0	0	0	0	0	0
Carnobacterium	0.69697	4.00379	23	0.000870079	0	0	0	0	0	0	0	0	0	23	0	0	0	0	0	0	0	0	0	0	0	0	0	0	0	0	0	0	0	0	0	0	0
Arcanobacterium	0.575758	2.9689	19	0.000718761	0	0	0	0	0	0	0	0	0	0	0	0	17	0	0	0	0	0	2	0	0	0	0	0	0	0	0	0	0	0	0	0	0
Lachnospiraceae_UCG-010	0.575758	2.3053	19	0.000718761	0	0	0	0	0	0	0	0	0	0	10	0	0	0	0	0	0	0	0	0	0	0	0	0	0	0	0	0	0	9	0	0	0
Senegalimassilia	0.575758	1.87133	19	0.000718761	1	0	0	4	5	0	9	0	0	0	0	0	0	0	0	0	0	0	0	0	0	0	0	0	0	0	0	0	0	0	0	0	0
Cerasicoccus	0.575758	2.81769	19	0.000718761	0	0	0	0	0	0	0	0	0	0	0	16	0	0	0	0	0	0	0	0	0	0	0	3	0	0	0	0	0	0	0	0	0
Sanguibacter-Flavimobilis	0.545455	3.1334	18	0.000680931	0	0	0	0	0	0	0	0	0	18	0	0	0	0	0	0	0	0	0	0	0	0	0	0	0	0	0	0	0	0	0	0	0
Lachnospiraceae_ND3007_group	0.515152	2.95932	17	0.000643102	0	0	0	0	0	0	0	0	0	0	0	0	0	0	0	0	0	0	0	0	0	0	0	0	0	17	0	0	0	0	0	0	0
SM2D12	0.484848	1.52318	16	0.000605272	0	0	0	0	0	0	0	2	0	2	0	0	0	0	0	0	0	8	0	0	3	0	0	0	0	0	0	0	0	0	0	1	0
Butyrivibrio	0.424242	2.43709	14	0.000529613	0	14	0	0	0	0	0	0	0	0	0	0	0	0	0	0	0	0	0	0	0	0	0	0	0	0	0	0	0	0	0	0	0
Erysipelothrix	0.393939	2.26301	13	0.000491784	0	0	0	0	0	0	0	0	0	0	0	0	13	0	0	0	0	0	0	0	0	0	0	0	0	0	0	0	0	0	0	0	0
Fournierella	0.333333	1.91485	11	0.000416125	0	0	0	0	0	0	0	0	0	0	0	0	0	0	0	11	0	0	0	0	0	0	0	0	0	0	0	0	0	0	0	0	0
Caproiciproducens	0.30303	1.74078	10	0.000378295	0	0	10	0	0	0	0	0	0	0	0	0	0	0	0	0	0	0	0	0	0	0	0	0	0	0	0	0	0	0	0	0	0
Dongia	0.212121	1.21854	7	0.000264807	0	0	0	0	0	0	0	0	0	0	0	0	0	0	0	0	0	0	0	0	0	0	0	0	0	0	0	0	0	7	0	0	0
SAR324_clade(Marine_group_B)	0.212121	0.857233	7	0.000264807	3	0	0	0	0	0	0	0	0	0	4	0	0	0	0	0	0	0	0	0	0	0	0	0	0	0	0	0	0	0	0	0	0
Globicatella	0.212121	1.21854	7	0.000264807	0	0	0	0	0	0	0	0	0	0	0	0	0	0	0	0	0	0	0	0	7	0	0	0	0	0	0	0	0	0	0	0	0
Schwartzia	0.212121	1.21854	7	0.000264807	0	0	0	0	0	0	0	0	0	0	0	0	0	0	0	0	0	0	0	0	0	0	0	0	0	0	0	0	0	7	0	0	0
Brevundimonas	0.181818	1.04447	6	0.000226977	0	0	0	0	0	0	0	0	0	6	0	0	0	0	0	0	0	0	0	0	0	0	0	0	0	0	0	0	0	0	0	0	0
Anaerostignum	0.181818	1.04447	6	0.000226977	0	0	0	0	0	0	0	0	0	0	0	0	0	0	0	6	0	0	0	0	0	0	0	0	0	0	0	0	0	0	0	0	0
Anaerosporobacter	0.151515	0.870388	5	0.000189148	0	0	0	0	0	0	0	0	0	0	5	0	0	0	0	0	0	0	0	0	0	0	0	0	0	0	0	0	0	0	0	0	0
Hungatella	0.151515	0.870388	5	0.000189148	0	0	0	0	0	0	0	0	0	0	0	0	0	0	0	0	0	0	0	0	0	0	0	0	0	0	0	5	0	0	0	0	0
Erysipelotrichaceae_UCG-003	0.121212	0.696311	4	0.000151318	0	0	0	0	0	0	0	0	0	0	0	4	0	0	0	0	0	0	0	0	0	0	0	0	0	0	0	0	0	0	0	0	0
Barnesiella	0.121212	0.696311	4	0.000151318	0	0	0	0	0	0	4	0	0	0	0	0	0	0	0	0	0	0	0	0	0	0	0	0	0	0	0	0	0	0	0	0	0
Lachnospiraceae_XPB1014_group	0.0909091	0.522233	3	0.000113489	0	3	0	0	0	0	0	0	0	0	0	0	0	0	0	0	0	0	0	0	0	0	0	0	0	0	0	0	0	0	0	0	0
Parvimonas	0.0909091	0.522233	3	0.000113489	0	0	0	0	0	0	0	0	0	0	0	0	3	0	0	0	0	0	0	0	0	0	0	0	0	0	0	0	0	0	0	0	0
Neisseria	0.0606061	0.348155	2	7.5659e-05	0	0	0	0	0	0	0	0	0	0	0	0	0	0	0	0	0	0	0	0	2	0	0	0	0	0	0	0	0	0	0	0	0

## Sheet: ASV
Row.names	baseMean	log2FoldChange	lfcSE	stat	pvalue	padj	Kingdom	Phylum	Class	Order	Family	Genus	Species	Consensus	A1	A2	A3	A4	A5	B1	B2	B3	B4	B6	C2	C3	C4	C5	C6	D1	D2	D3	D4	D5	D6	E1	E2	E3	E5	F1	F3	F4	G1	G3	G5	G6
TCGGGAATATTGCGCAATGGAGGAAACTCTGACGCAGTGACGCCGCGTATAGGAAGAAGGTTTTCGGATTGTAAACTATTGTCGTTAGGGAAGATACAAGACAGTACCTAAGGAGGAAGCTCCGGCTAACTACGTGCCAGCAGCCGCGGTAATACGTAGGGAGCAAGCGTTATCCGGATTTATTGGGTGTAAAGGGTGCGTAGACGGGACAACAAGTTAGTTGTGAAATCCCTCGGCTCAACTGAGGAACTGCAACTAAAACTATTGTTCTTGAGTGTTGGAGAGGAAAGTGGAATTCCTAGTGTAGCGGTGAAATGCGTAGATATTAGGAGGAACACCGGTGGCGAAGGCGACTTTCTGGACAATAACTGACGTTGAGGCACGAAAGTGTGGGGAGCA…	32.375	5.83066	2.15152	27.8247	3.93866e-05	0.0230018	d__Bacteria	Firmicutes	Clostridia	Clostridia_UCG-014	Clostridia_UCG-014	Clostridia_UCG-014	uncultured_bacterium	0.9	0	0	18	2	0	0	0	115	0	0	0	109	0	0	3	0	0	61	0	2	0	0	0	0	0	0	24	0	7	663	25	0
TGGGGAATATTGCACAATGGGCGAAAGCCTGATGCAGCAACGCCGCGTGAGCGATGAAGGCCTTCGGGTCGTAAAGCTCTGTCCTCAAGGAAGATAATGACGGTACTTGAGGAGGAAGCCCCGGCTAACTACGTGCCAGCAGCCGCGGTAATACGTAGGGGGCTAGCGTTATCCGGATTTACTGGGCGTAAAGGGTGCGTAGGTGGTTTCTTAAGTCAGGAGTGAAAGGCTACGGCTCAACCGTAGTAAGCTCTTGAAACTGGGAAACTTGAGTGCAGGAGAGGAAAGTGGAATTCCTAGTGTAGCGGTGAAATGCGTAGATATTAGGAGGAACACCAGTAGCGAAGGCGGCTTTCTGGACTGTAACTGACACTGAGGCACGAAAGCGTGGGGAGCAAA…	643.774	-0.215416	0.816973	25.675	0.000103163	0.0301236	d__Bacteria	Firmicutes	Clostridia	Peptostreptococcales-Tissierellales	Peptostreptococcaceae	Terrisporobacter	uncultured_bacterium	0.7	2816	681	109	91	1145	497	362	233	108	884	1985	473	32	97	378	584	18	675	77	1402	396	1125	39	244	183	2349	590	223	2273	96	612	471
TGAGGAATATTGGTCAATGGGCGAGAGCCTGAACCAGCCAAGTAGCGTGCGGGACGACGGCCCTATGGGTTGTAAACCGCTTTTGATTGGGAACAAAGAGCGCCACGTGTGGTGCGTTGCGTGTACCTTTCGAATAAGCATCGGCTAATTCCGTGCCAGCAGCCGCGGTAATACGGAAGATGCGAGCGTTATCCGGATTTATTGGGTTTAAAGGGAGCGTAGGCGGGCTGTTAAGTCAGCGGTCAAATGTCAGGGCCCAACCTTGGCATGCCGTTGATACTGGCGGCCTTGAGTTCACACAAGGAAGGTGGAATTCGTCGTGTAGCGGTGAAATGCTTAGATATGACGAAGAACTCCGATTGCGAAGGCAGCCTTCTGGGGTGTTACTGACGCTGAGGC…	327.643	-5.30188	1.44115	21.5698	0.000631924	0.0734068	d__Bacteria	Bacteroidota	Bacteroidia	Bacteroidales	Prevotellaceae	Prevotellaceae_UCG-003	uncultured_bacterium	1.0	3	5	130	463	216	35	3902	14	0	21	0	41	258	670	148	0	310	4	129	1486	17	101	87	0	1383	36	13	686	32	0	307	128
TGGGGAATATTGCACAATGGGGGAAACCCTGATGCAGCAACGCCGCGTGAAGGAAGACGGTTTTCGGATTGTAAACTTCTTTTCTTTGTGAAGAAACAAATGACGGTAGCAAAGGAATAAGCATCGGCTAACTACGTGCCAGCAGCCGCGGTAATACGTAGGATGCAAGCGTTATCCGGATTTACTGGGTGTAAAGGGAGCGCAGGCGGGACTTCAAGTTGGATGTGAAAGGTCAAGGCTTAACCTTGGCACTGCATCCAAAACTGTAGTTCTTGAGTGGAGTAGAGGTAAGCGGAATTCCGAGTGTAGCGGTGAAATGCGTAGATATTCGGAGGAACACCAGTGGCGAAGGCGGCTTACTGGGCTCTAACTGACGCTGAGGCTCGAAAGTGTGGGGAG…	244.124	24.5685	2.10034	20.8255	0.000873908	0.0734068	d__Bacteria	Firmicutes	Clostridia	Oscillospirales	[Eubacterium]_coprostanoligenes_group	[Eubacterium]_coprostanoligenes_group	uncultured_bacterium	0.8	0	1604	14	25	0	101	0	0	0	6	0	1236	26	0	33	0	0	268	14	0	6	553	77	1220	0	534	783	6	593	11	0	51
TGGGGAATATTGGGCAATGGGCGCAAGCCTGACCCAGCAACGCCGCGTGAAGGAAGAAGGCTTTCGGGTTGTAAACTTCTTTTGTCGGGGACGAGTAGAAGACGGTACCTGGCGAATAAGCCACGGCTAACTACGTGCCAGCAGCCGCGGTAATACGTAGGTGGCAAGCGTTGTCCGGATTTACTGGGTGTAAAGGGCGTGTAGCCGGGAAGGCAAGTCAGATGTGAAATCCACGGGCTTAACTCGTGAACTGCATTTGAAACTGTTTTTCTTGAGTATCGGAGAGGCAATCGGAATTCCTAGTGTAGCGGTGAAATGCGTAGATATTAGGAGGAACACCAGTGGCGAAGGCGGATTGCTGGACGACAACTGACGGTGAGGCGCGAAAGCGTGGGGAGC…	391.334	-3.23626	1.4468	22.4562	0.000428716	0.0734068	d__Bacteria	Firmicutes	Clostridia	Oscillospirales	Oscillospiraceae	UCG-002	uncultured_bacterium	0.6	3	8	15	566	166	0	487	678	1793	15	0	9	96	2820	55	11	39	16	58	1144	0	34	11	15	594	119	65	3387	0	38	64	47
TGGGGAATCTTCCGCAATGGGCGCAAGCCTGACGGAGCAACGCCGCGTGAGTGAAGAAGGTTTTCGGATCGTAAAGCTCTGTTGAGAGGGACGAGAGATATAATCAGGAAATGGGTTATAGAGGACGGTACCTTTCGAGGAAGCCACGGCTAACTACGTGCCAGCAGCCGCGGTAATACGTAGGTGGCGAGCGTTGTCCGGAATTATTGGGCGTAAAGGGAGCGCAGGTGGGAAAGTAAGTCAGTCTTAAAAGTTCGGGGCTCAACCCCGTGATGGGATTGAAACTACTTTTCTTGAGTGCAGGAGAGGAAAGCGGAATTCCTAGTGTAGCGGTGAAATGCGTAGATATTAGGAGGAACACCAGTGGCGAAGGCGGCTTTCTGGACTGTAACTGACACT…	219.88	19.4082	2.58887	21.5712	0.000631562	0.0734068	d__Bacteria	Firmicutes	Negativicutes	Veillonellales-Selenomonadales	Selenomonadaceae	Anaerovibrio	uncultured_bacterium	0.9	0	0	0	11	0	172	0	4	0	0	0	7	0	0	0	0	274	9	0	0	4	53	1418	42	0	163	0	0	382	12	0	19
TGGGGGATATTGCACAATGGGGGAAACCCTGATGCAGCAATGCCGCGTGAGGGAAGAAGGTCTTCGGATTGTAAACCTAAGTTGTCAGGGACGAAACAAATGACGGTACCTGAAAAGAAAGCTCCGGCTAACTACGTGCCAGCAGCCGCGGTAATACGTAGGGAGCGAGCGTTGTCCGGATTTACTGGGTGTAAAGGGTGCGTAGGCGGGTTTGCAAGTCAGGCGTGAAATACCGAGGCTTAACTTCGGAGCTGCGCTTGAAACTGTAGATCTTGAGTGAAGTAGAGGCAAGCGGAATTCCTAGTGTAGCGGTGAAATGCGTAGATATTAGGAGGAACACCAGTGGCGAAGGCGGCTTGCTGGGCTTTAACTGACGCTGAGGCACGAAAGCATGGGGAG…	172.245	0.864734	1.37792	20.8098	0.000879877	0.0734068	d__Bacteria	Firmicutes	Clostridia	Oscillospirales	Ruminococcaceae	uncultured	uncultured_bacterium	1.0	0	288	120	12	445	43	0	785	22	195	5	466	0	11	207	0	30	5	8	122	164	7	817	54	0	9	301	5	12	96	132	146
TGAGGAATATTGGGCAATGGGGGCAACCCTGACCCAGCCATGCCGCGTGAGTGAAGAAGGTTTTCGAATTGTAAAGCTCTTTCGGATGTGACGATGATGACGGTAGCATCTAAAGAAGCCCCGGCAAACTTCGTGCCAGCAGCCGCGGTAATACGAAGGGGGCGAGCGTTGTTCGGAATTACTGGGCGTAAAGGGTGTGTAGGTGGACGTGTAAGATAGCGGTGAAATGCCGGAGCTCAACTTCGGAATTGCCATTATAACTATGCGTCTAGAATTATAGAGAGGATAGCGGAATACCCAGTGTAGAGGTGAAATTCGTAGATATTGGGTAGAACACCAGTGGCGAAGGCGGCTATCTGGCTATATATTGACACTGAGGCACGAAAGCATGGGGATCAA…	48.4587	9.35902	2.18133	20.1905	0.00115092	0.0769973	d__Bacteria	Proteobacteria	Alphaproteobacteria	Rhodospirillales	uncultured	uncultured	uncultured_bacterium	0.7	40	14	171	18	0	140	171	0	0	0	38	165	22	0	0	0	69	46	13	0	0	0	0	66	0	0	0	0	202	182	0	0
TGAGGAATATTGGTCAATGGGCGCAGGCCTGAACCAGCCAAGTAGCGTGAAGGATGACTGCCCTATGGGTTGTAAACTTCTTTTATATGGGAATAAAGTTTTCCACGTGTGGAATTTTGTATGTACCATATGAATAAGGATCGGCTAACTCCGTGCCAGCAGCCGCGGTAATACGGAGGATCCGAGCGTTATCCGGATTTATTGGGTTTAAAGGGAGCGTAGGTGGACAGTTAAGTCAGTTGTGAAAGTTTGCGGCTCAACCGTAAAATTGCAGTTGATACTGGCTGTCTTGAGTACAGTAGAGGTGGGCGGAATTCGTGGTGTAGCGGTGAAATGCTTAGATATCACGAAGAACTCCGATTGCGAAGGCAGCTCACTGGACTGCAACTGACACTGATG…	331.905	-8.57425	2.3425	20.1199	0.0011866	0.0769973	d__Bacteria	Bacteroidota	Bacteroidia	Bacteroidales	Bacteroidaceae	Bacteroides		1.0	6	0	0	1122	9	4	17	3	3870	3	6	2	0	1296	20	3350	5	0	0	16	0	0	0	0	0	1	0	102	2	0	0	3
TGAGGAATATTGGTCAATGGGCGGAAGCCTGAACCAGCCATGCCGCGTGAAGGACTAAGGCCCTATGGGTCGTAAACTTCTTTAGACGCAGAGCAATAAGGGTCTCGAGAGATCCGATGAGAGTATGCGTAGAATAAGCATCGGCTAACTCCGTGCCAGCAGCCGCGGTAATACGGGGGATGCGAGCGTTATCCGGATTTATTGGGTTTAAAGGGTGCGTAGGCGGAAGTGCAAGTCAGCGGTGAAATCCCCGCGCTCAACGCGGGAGTTGCCGTTGATACTGTACATCTGGAATGCTCTTGCCGTGGGAGGAATGAGTAGTGTAGCGGTGAAATGCATAGATATTACTCAGAACACCGATTGCGAAGGCATCTCACGAAGGGGCGATTGACGCTGAGG…	274.956	-1.32224	1.14341	19.827	0.00134669	0.0786466	d__Bacteria	Bacteroidota	Bacteroidia	Bacteroidales	Rikenellaceae	Rikenellaceae_RC9_gut_group	uncultured_bacterium	1.0	15	44	118	1164	132	15	1217	102	23	152	31	32	9	308	106	0	622	63	75	443	62	148	490	10	60	40	135	7	293	36	113	818
TAGGGAATCTTTCACAATGGGCGAAAGCCTGATGGAGCAACGCCGCGTGCAGGATGAAGGCCTTCGGGTTGTAAACTGCTTTTATAAGCGAGAAATATGATGGTAACTTATGAATAAGGATCGGCTAACTACGTGCCAGCAGCCGCGGTCATACGTAGGATCCGAGCATTATCCGGAGTGACTGGGCGTAAAGAGTTGCGTAGGTGGATGTTTAAGTAGGTAGTGAAATCTGGTGGCTCAACCATTCAGACTATTACCTAAACTGGACGTCTCGAGAGCGTCATGGGTAACTGGAATTTCTAGTGTAGGAGTGAAATCCGTAGATATTAGAAGGAACACCGATAGCGTAGGCAGGTTACTGGGGCGTTTCTGACACTAAGGCACGAAAGCGTAGGGAGC…	31.1716	9.56721	2.28113	19.426	0.00160068	0.082144	d__Bacteria	Patescibacteria	Saccharimonadia	Saccharimonadales	Saccharimonadaceae	Candidatus_Saccharimonas	uncultured_bacterium	0.8	93	7	21	20	0	0	0	0	0	0	40	261	0	0	0	0	0	15	6	0	0	11	18	243	0	4	27	0	14	0	0	0
TGGGGAATATTGGGCAATGGGCGAAAGCCTGACCCAGCAACGCCGCGTGAAGGAAGAAGGCCCTCGGGTTGTAAACTTCTTTTGTCAGGGACGAAGCAAGTGACGGTACCTGACGAATAAGCCACGGCTAACTACGTGCCAGCAGCCGCGGTAATACGTAGGTGGCAAGCGTTATCCGGATTTACTGGGTGTAAAGGGCGTGTAGGCGGGAGTGCAAGTCAGATGTGAAAACTATGGGCTCAACCCATAGCCTGCATTTGAAACTGTACTTCTTGAGTGATGGAGAGGCAGGCGGAATTCCCTGTGTAGCGGTGAAATGCGTAGATATAGGGAGGAACACCAGTGGCGAAGGCGGCCTGCTGGACATTAACTGACGCTGAGGCGCGAAAGCGTGGGGAG…	36.7612	-1.29363	1.29402	19.3027	0.00168789	0.082144	d__Bacteria	Firmicutes	Clostridia	Oscillospirales	Oscillospiraceae			1.0	0	0	51	71	61	0	44	12	127	38	0	6	51	26	40	0	89	8	10	32	14	6	0	13	64	0	27	98	0	13	10	16
TGAGGAATATTGGTCAATGGGCGGAAGCCTGAACCAGCCATGCCGCGTGCGGGAAGGAGGCCCTATGGGCTGTGAACCGCTTTTGCCTGGGGGCAATAAGGGCGTCGCGCACGTCCGATGAGAGTACCAGGGGAATAAGCATCGGCTAACTCCGTGCCAGCAGCCGCGGTAATACGGGGGATGCGAGCGTTATCCGGATTCATTGGGTTTAAAGGGTGCGTAGGCTGTGCGTCAAGTCAGGGGTGAAATTCCGGGGCTCAACTCCGGGGCTGCCCTTGATACTGTCGCGCTGGAGTGCGGATGCCGCCGGAGGAATGAGTGGTGTAGCGGTGAAATGCTTAGATATCACTCAGAACACCGATTGCGAAGGCATCTGGCGAATCCGTAACTGACGCTGAG…	1275.83	-1.72071	1.60619	18.846	0.00205329	0.09224	d__Bacteria	Bacteroidota	Bacteroidia	Bacteroidales	Rikenellaceae	Rikenellaceae_RC9_gut_group	uncultured_bacterium	1.0	11	23	3857	2046	91	0	573	176	28	165	0	0	113	3124	67	0	5294	17	48	1084	129	52	12	13	240	77	510	2960	215	107	5308	77
TGAGGAATATTGGTCAATGGGCGAGAGCCTGAACCAGCCAAGTAGCGTGCAGGAAGACGGCCCTATGGGTTGTAAACTGCTTTTATACGGGGATAAAGTGAGCCACGTGTGGCTTATTGCAGGTACCGTATGAATAAGGACCGGCTAATTCCGTGCCAGCAGCCGCGGTAATACGGAAGGTCCGGGCGTTATCCGGATTTATTGGGTTTAAAGGGAGCGTAGGCCGTCTGTTAAGCGTGTTGTGAAATGTCGGGGCTCAACCTGGGCATTGCAGCGCGAACTGGCAGACTTGAGTGCGCAGGAAGTAGGCGGAATTCGTCGTGTAGCGGTGAAATGCTTAGATATGACGAAGAACTCCGATTGCGAAGGCAGCCTGCTGTAGCGTAACTGACGCTGAAG…	177.076	0.148899	1.47318	18.5566	0.0023239	0.0969399	d__Bacteria	Bacteroidota	Bacteroidia	Bacteroidales	Prevotellaceae	Prevotella	uncultured_bacterium	0.9	0	15	12	44	401	15	73	317	9	17	0	200	22	16	128	0	540	82	152	0	24	0	439	49	31	14	9	40	60	13	15	72
TGAGGAATATTGGTCAATGGGCGCGAGCCTGAACCAGCCAAGTCGCGTGAGGGAAGACGGTCCTATGGATTGTAAACCTCTTTTATCAGGGAGCAAAGGCAGTCACGGGTGACTGAAAGGAGAGTACCTGAAGAAAAAGCATCGGCTAACTCCGTGCCAGCAGCCGCGGTAATACGGAGGATGCGAGCGTTATCCGGATTTATTGGGTTTAAAGGGTGCGTAGGCGGAAAGTTAAGTCAGCGGTAAAATCGAGAGGCTCAACCTCTTTCAGCCGTTGAAACTGGTTTTCTAGAGTGAGTGAGAAGTACGCGGAATGCGAGGTGTAGCGGTGAAATGCATAGATATCACGCAGAACTCCAATTGCGAAGGCAGCGTACCGGCACTCAACTGACGCTGAAG…	23.9706	-1.91006	1.64114	18.1232	0.00279585	0.108852	d__Bacteria	Bacteroidota	Bacteroidia	Bacteroidales	Muribaculaceae	Muribaculaceae	uncultured_bacterium	1.0	0	0	40	7	36	0	47	0	0	13	0	0	24	43	60	0	66	6	35	10	10	0	20	0	29	0	19	54	0	0	6	7
TGAGGAATATTGGTCAATGGACGAGAGTCTGAACCAGCCAAGTAGCGTGCAGGATGACGGCCCTATGGGTTGTAAACTGCTTTTATAAGGGAATAAAGTGAGCCTCGTGAGGCTTTTTGCATGTACCTTATGAATAAGGACCGGCTAATTCCGTGCCAGCAGCCGCGGTAATACGGAAGGTCCGGGCGTTATCCGGATTTATTGGGTTTAAAGGGAGCGTAGGCCGGAGATTAAGCGTGTTGTGAAATGTAGATGCTCAACATCTGCACTGCAGCGCGAACTGGTTTCCTTGAGTACGCACAAAGTGGGCGGAATTCGTGGTGTAGCGGTGAAATGCTTAGATATCACGAAGAACTCCGATTGCGAAGGCAGCTCACTGGAGCGCAACTGACGCTGAAG…	223.763	1.36899	1.54837	16.9591	0.00457807	0.158396	d__Bacteria	Bacteroidota	Bacteroidia	Bacteroidales	Prevotellaceae	Prevotella_9	uncultured_bacterium	0.9	814	5	0	0	56	480	10	9	0	27	702	151	5	19	11	0	621	162	41	0	17	185	57	218	123	161	12	4	330	5	6	87
TGAGGAATATTGGTCAATGGGCGGAAGCCTGAACCAGCCAAGTCGCGTGAGGGATGACGGGTCCATGGCCTGTAAACCTCTTTTGTGAAGGAAGAACCGCGGGGACGTGTCCCCGCCTGCCAGTACTTCACGAATAAGCATCGGCTAACTCCGTGCCAGCAGCCGCGGTAACACGGGGGATGCGAGCGTTATCCGGATTCATTGGGTTTAAAGGGAGCGTAGGCGGCCCGACAAGTCAGCGGTAAAAGACTGCAGCTAAACTGTAGCGCGCCGTTGAAACTGCCGGGCTAGAGTGCAGACGAGGTTGGCGGAACAGGTGAAGTAGCGGTGAAATGCATAGATATCACCTGGAACCCCGACAGCGAAGGCAGCTGACCAGGCTGTAACTGACGCTGATGC…	78.273	-0.797054	0.930247	16.8064	0.00488206	0.158396	d__Bacteria	Bacteroidota	Bacteroidia	Bacteroidales	Marinifilaceae	Butyricimonas		0.7	5	36	42	238	31	12	69	78	430	47	14	8	112	201	91	24	41	31	202	22	42	11	0	52	134	24	9	287	49	79	12	59
TGGGGAATTTTGCGCAATGGGGGCAACCCTGACGCAGCGACGCCGCGTGCGGGACGAAGTCATTCGTGACGTAAACCGCTTTCAGCGAGGAAGAACCATGACGGTACTCGCAGAAGAAGCCCCGGCTAACTACGTGCCAGCAGCCGCGGTAATACGTAGGGGGCGAGCGTTATCCGGAATCATTGGGCGTAAAGCGCGCGCAGGCGGGCTTTCAAGCGGCGGCGTCGAAGCCGGGGGCTCAACCCCCGGAAGCGCCCCGAACTGGAAGCCTCGGATGCGGCAGGGGGAGGCGGAATTCCCGGTGTAGCGGTGAAATGCGCAGATATCGGGAAGAACACCGACGGCGAAGGCAGCCTCCTGGGCCGGCATCGACGCTGAGGCGCGAAAGCTGGGGGAGCG…	47.8261	-3.4584	1.98939	16.9413	0.00461253	0.158396	d__Bacteria	Actinobacteriota	Coriobacteriia	Coriobacteriales	Eggerthellaceae	Slackia	uncultured_bacterium	0.8	0	0	3	29	10	0	8	6	292	0	0	0	75	152	0	346	0	0	41	5	0	0	4	0	41	10	15	224	0	10	0	0
TGAGGAATATTGGTCAATGGCCGAGAGGCTGAACCAGCCAAGTCGCGTGAAGGAAGAAGGATCTATGGTTTGTAAACTTCTTTTATAGGGGAATAAAGTGGAGGACGTGTCCTTTTTTGTATGTACCCTATGAATAAGCATCGGCTAACTCCGTGCCAGCAGCCGCGGTAATACGGAGGATGCGAGCGTTATCCGGATTTATTGGGTTTAAAGGGTGCGTAGGTGGTGATTTAAGTCAGCGGTGAAAGTTTGTGGCTCAACCATAAAATTGCCGTTGAAACTGGGTTACTTGAGTGTGTTTGAGGTAGGCGGAATGCGTGGTGTAGCGGTGAAATGCATAGATATCACGCAGAACTCCGATTGCGAAGGCAGCTTACTAAACCATAACTGACACTGAAG…	36.0637	-2.90426	1.79592	16.4689	0.00562527	0.169311	d__Bacteria	Bacteroidota	Bacteroidia	Bacteroidales	Tannerellaceae	Parabacteroides		1.0	14	0	3	87	21	29	8	3	322	0	4	6	0	46	0	316	0	3	0	30	0	0	3	0	0	2	0	90	6	0	14	13
TGAGGAATATTGGTCAATGGGCGAGAGCCTGAACCAGCCAAGTAGCGTGCAGGATGACGGCCCTATGGGTTGTAAACTGCTTTTATACGGGGATAAAGTGAGTCACGTGTGGCTTATTGCAGGTACCGTATGAATAAGGACCGGCTAATTCCGTGCCAGCAGCCGCGGTAATACGGAAGGTCCGGGCGTTATCCGGATTTATTGGGTTTAAAGGGAGCGTAGGCCGTCTGTTAAGCGTGTTGTGAAATGTCGGGGCTCAACCTGGGCATTGCAGCGCGAACTGGCAGACTTGAGTGCGCAGGAAGTAGGCGGAATTCGTCGTGTAGCGGTGAAATGCTTAGATATGACGAAGAACTCCGATTGCGAAGGCAGCCTGCTGTAGCGTAACTGACGCTGAAG…	19.1277	-2.05028	2.02029	16.3229	0.00598029	0.169311	d__Bacteria	Bacteroidota	Bacteroidia	Bacteroidales	Prevotellaceae	Prevotella	uncultured_bacterium	0.9	0	10	0	0	46	0	11	14	0	0	0	4	5	0	2	0	95	0	5	0	4	4	19	0	0	3	2	0	7	0	0	5
TGGGGAATATTGCACAATGGGGGAAACCCTGATGCAGCGACGCCGCGTGAGCGATGAAGTATTTCGGTATGTAAAGCTCTATCAGCAGGGAAGAAAAATGACGGTACCTGACTAAGAAGCACCGGCTAAATACGTGCCAGCAGCCGCGGTAATACGTATGGTGCAAGCGTTATCCGGATTTACTGGGTGTAAAGGGAGCGCAGGCGGCGCGGCAAGTCTGATGTGAAAGCCCGGGGCTCAACCCCGGTACTGCATTGGAAACTGTCGTGCTAGAGTGTCGGAGGGGTAAGTGGAATTCCTAGTGTAGCGGTGAAATGCGTAGATATTAGGAGGAACACCAGTGGCGAAGGCGGCTTACTGGACGATTACTGACGCTGAGGCTCGAAAGCGTGGGGAGCA…	200.124	2.65799	1.52769	16.2801	0.00608824	0.169311	d__Bacteria	Firmicutes	Clostridia	Lachnospirales	Lachnospiraceae	Roseburia	uncultured_bacterium	0.9	581	10	4	6	93	2	8	35	35	38	1202	172	0	61	13	0	25	545	7	0	16	769	111	12	12	853	145	0	850	0	13	106
TGAGGAATATTGGTCAATGGGCGATAGCCTGAACCAGCCAAGTCGCGTGAGGGAAGACGGTCCTATGGATTGTAAACCTCTTTTGCCGGGGAGCAAAGGCGCCACGTGTGGCGAGCTGAGAGTACCCGGAGAAAAAGCATCGGCTAACTCCGTGCCAGCAGCCGCGGTAATACGGAGGATGCGAGCGTTATCCGGATTTATTGGGTTTAAAGGGTGCGTAGGCGGTCTGTCAAGTCAGCGGTCAAATCGAGGGGCTCAACCCCTTTCCGCCGTTGAAACTGGTGGGCTTGAGTGGGCGAGAAGTATGCGGAATGCGAGGTGTAGCGGTGAAATGCATAGATATCACGCAGAACTCCGATTGCGAAGGCAGCATACCGGCGCCCAACTGACGCTGAGGCA…	14.5526	-0.72723	1.92917	15.5385	0.00829309	0.220144	d__Bacteria	Bacteroidota	Bacteroidia	Bacteroidales	Muribaculaceae	Muribaculaceae	uncultured_bacterium	0.9	0	0	25	0	0	0	0	20	0	43	0	12	36	28	117	0	0	0	54	0	33	0	0	24	60	0	0	40	0	19	22	0
TGAGGAATATTGGTCAATGGGCGGAAGCCTGAACCAGCCATGCCGCGTGAAGGACTAAGGCCCTACGGGTCGTAAACTTCTTTAGACGCAGAGCAATAAGGTCCACGCGTGGACCGATGAGAGTATGCGTAGAATAAGCATCGGCTAACTCCGTGCCAGCAGCCGCGGTAATACGGGGGATGCGAGCGTTATCCGGATTCATTGGGTTTAAAGGGTGCGTAGGCGGCCGAGTAAGTCAGCGGTGAAAGACCGGGGCTCAACCCTGGAAGTGCCGTTGATACTGTTTGGCTGGAATGATCCCGCCGCGGGAGGAATGAGTGGTGTAGCGGTGAAATGCATAGATATCACTCAGAACACCGATTGCGAAGGCATCTCGCGAGGGGTCAATTGACGCTGAGG…	454.029	-2.05889	0.970794	15.1391	0.00978435	0.248437	d__Bacteria	Bacteroidota	Bacteroidia	Bacteroidales	Rikenellaceae	Rikenellaceae_RC9_gut_group	uncultured_bacterium	1.0	36	135	101	226	3528	40	2050	922	73	1005	28	713	171	1154	145	126	640	70	62	883	1723	68	31	39	146	276	295	106	334	53	737	213
TGAGGAATATTGGTCAATGGGCGAAAGCCTGAACCAGCCATGCCGCGTGAAGGAATAAGGCCCTATGGGTCGTAAACTTCTTTTGACGGGGAGCAATAAGGTCTACGTGTAGGCCGATGAGAGTACTCGTCGAATAAGCATCGGCTAACTCCGTGCCAGCAGCCGCGGTAATACGGAGGATGCGAGCGTTATCCGGAATTATTGGGTTTAAAGGGTGCGTAGGCTGTTTGTTAAGTCAGGGGTGAAATACCGCAGCTCAACTGTGGAATTGCCTTTGATACTAGCAGGCTTGAATACTGTTGCCGTGGGAGGAATGAGTAGTGTAGCGGTGAAATGCATAGATATTACTCAGAACACCGATTGCGAAGGCATCTCACGAAGCAGGCATTGACGCTGAGG…	213.857	-1.58535	1.08612	14.448	0.0130005	0.274048	d__Bacteria	Bacteroidota	Bacteroidia	Bacteroidales	Rikenellaceae	Rikenellaceae_RC9_gut_group	uncultured_bacterium	0.9	7	388	37	209	335	0	1261	778	117	675	20	112	19	535	24	0	115	5	142	705	455	77	53	174	1020	71	108	12	26	206	112	150
TGAGGAATATTGGTCAATGGGCGAGAGCCTGAACCAGCCAAGTAGCGTGAAGGATGACTGCCCTATGGGTTGTAAACTTCTTTTATAAAGGAATAAAGTCGGGTATGCATACCCGTTTGCATGTACTTTATGAATAAGGATCGGCTAACTCCGTGCCAGCAGCCGCGGTAATACGGAGGATCCGAGCGTTATCCGGATTTATTGGGTTTAAAGGGAGCGTAGATGGATGTTTAAGTCAGTTGTGAAAGTTTGCGGCTCAACCGTAAAATTGCAGTTGATACTGGATATCTTGAGTGCAGTTGAGGCAGGCGGAATTCGTGGTGTAGCGGTGAAATGCTTAGATATCACGAAGAACTCCGATTGCGAAGGCAGCCTGCTAAGCTGCAACTGACATTGAGG…	283.689	0.334659	1.2397	14.2755	0.0139509	0.274048	d__Bacteria	Bacteroidota	Bacteroidia	Bacteroidales	Bacteroidaceae	Bacteroides		1.0	609	9	117	227	201	105	318	126	792	15	267	11	61	329	22	1014	634	91	23	120	14	147	0	15	77	10	31	198	35	704	11	21
TGGGGAATATTGCACAATGGGCGAAAGCCTGATGCAGCAACGCCGCGTGAGCGATGAAGGTCTTCGGGTCGTAAAGCTCTGTCCTCAAGGAAGATAATGACGGTACTTGAGGAGGAAGCCCCGGCTAACTACGTGCCAGCAGCCGCGGTAATACGTAGGGGGCTAGCGTTATCCGGATTTACTGGGCGTAAAGGGTGCGTAGGTGGTTTCTTAAGTCAGGAGTGAAAGGCTACGGCTCAACCGTAGTAAGCTCTTGAAACTGGGAAACTTGAGTGCAGGAGAGGAAAGTGGAATTCCTAGTGTAGCGGTGAAATGCGTAGATATTAGGAGGAACACCAGTAGCGAAGGCGGCTTTCTGGACTGTAACTGACACTGAGGCACGAAAGCGTGGGGAGCAAA…	20.075	0.0938844	1.53594	14.6801	0.0118201	0.274048	d__Bacteria	Firmicutes	Clostridia	Peptostreptococcales-Tissierellales	Peptostreptococcaceae	Terrisporobacter	uncultured_bacterium	0.7	88	37	0	0	33	0	25	14	0	31	77	20	0	0	19	23	0	31	0	60	19	41	0	10	0	49	0	0	87	0	22	24
TGGGGAATATTGGACAATGGACCAAAAGTCTGATCCAGCAATTCTGTGTGCACGATGACGGTCTTAGGATTGTAAAGTGCTTTCAATCGGGAAAAAGAAAGTGATGGTACCGATAGAAGAAGCGACGGCTAAATACGTGCCAGCAGCCGCGGTAATACGTATGTCGCAAGCGTTATCCGGATTTATTGGGCGTAAAGCGCGTCTAGGCGGTCTGGTAAGTCTGATGTGGAAATGCGGGGCTCAACTCCGTATTGCGTTGGAAACTGCCAGACTAGAGTACTGGAGAGGTGGGCGGAACTACAAGTGTAGAGGTGAAATTCGTAGATATTTGTAGGAATGCCGATAGAGAAGTCAGCTCACTGGACAGATACTGACGCTGAAGCGCGAAAGCATGGGGAG…	638.611	-5.94401	2.14437	14.2533	0.0140778	0.274048	d__Bacteria	Fusobacteriota	Fusobacteriia	Fusobacteriales	Fusobacteriaceae	Fusobacterium	uncultured_organism	0.6	0	0	7	62	2324	3	965	26	100	4	0	0	3	102	86	3795	2184	10	15	36	17	0	0	4	95	6	0	336	0	6	0	8
TGGGGAATATTGGGCAATGGGCGAAAGCCTGACCCAGCAACGCCGCGTGAGGGAAGAAGGGTTTCGGCTCGTAAACCTCTGTCCTATGGGACGAAGGAAGTGACGGTACCATAGGAGGAAGCCCCGGCTAACTACGTGCCAGCAGCCGCGGTAATACGTAGGGGGCGAGCGTTGTCCGGAATGATTGGGCGTAAAGGGCGCGTAGGCGGCCTGCTAAGTCTGGAGTGAAAGTCCTGCTTTCAAGGTGGGAATTGCTTTGGATACTGGCGGGCTGGAGTGCAGGAGAGGAAAGCGGAATTACCGGTGTAGCGGTGAAATGCGTAGAGATCGGTAGGAACACCAGTGGCGAAGGCGGCTTTCTGGACTGAAACTGACGCTGAGGCGCGAAAGCGTGGGGAG…	27.556	15.6686	2.66367	14.5417	0.0125112	0.274048	d__Bacteria	Firmicutes	Clostridia	Christensenellales	Christensenellaceae	Christensenellaceae_R-7_group	uncultured_bacterium	0.8	27	385	4	0	0	0	0	0	0	0	42	7	301	0	0	0	4	0	92	0	0	77	7	0	0	0	0	0	10	0	0	0
TGGGGAATTTTGCGCAATGGAGGCAACTCTGACGCAGCAACGCCGCGTGCGGGATGAAGGCCCTCGGGTTGTAAACCGCTTTCAGCAGGGAAGACTTCGACTGTACCTGCAGAAGAAGCCCCGGCTAACTACGTGCCAGCAGCCGCGGTAATACGTAGGGGGCGAGCGTTATCCGGATTCATTGGGCGTAAAGCGCGCGTAGGCGGCTCGCCAAGCGGGATCTCAAACCTGAGGGCTCAACCCCCAGCAGGATCCCGGACTGGCGGGCTCGAGTTCGGTAGGGGAAGGCGGAACTCCCAGTGTAGCGGTGAAATGCGCAGATATTGGGAGGAACACCGATGGCGAAGGCAGCCTTCTGGGCCGTAACTGACGCTGAGGTGCGAAAGCTAGGGGAGCGAA…	63.1496	0.565915	0.558832	14.5361	0.01254	0.274048	d__Bacteria	Actinobacteriota	Coriobacteriia	Coriobacteriales	Eggerthellaceae	uncultured		0.6	127	71	83	113	44	31	47	142	114	45	156	36	65	67	50	94	33	27	27	96	26	41	31	32	23	32	84	56	81	103	69	22
TGGGGAATTTTGGACAATGGGGGCAACCCTGATCCAGCCATGCCGCGTGCAGGATGAAGGTCTTCGGATTGTAAACTGCTTTTGTCAGGGACGAAAAGGACTGTGTTAATACCATAGTCTGCTGACGGTACCTGAAGAATAAGCACCGGCTAACTACGTGCCAGCAGCCGCGGTAATACGTAGGGTGCAAGCGTTAATCGGAATTACTGGGCGTAAAGCGTGCGCAGGCGGTTCTGTAAGACAGATGTGAAATCCCCGGGCTTAACCTGGGAATTGCATTTGTGACTGCAGGACTAGAGTTCATCAGAGGGGGGTGGAATTCCAAGTGTAGCAGTGAAATGCGTAGATATTTGGAAGAACACCAATGGCGAAGGCAGCCCCCTGGGATGCGACTGACGC…	31.3909	1.80856	1.29876	14.4029	0.0132429	0.274048	d__Bacteria	Proteobacteria	Gammaproteobacteria	Burkholderiales	Sutterellaceae	Sutterella	uncultured_bacterium	0.8	71	49	4	74	11	30	12	40	0	3	55	51	3	0	13	0	35	22	28	3	3	21	75	13	9	39	0	0	28	9	15	0
TGAGGAATATTGGTCAATGGGCGAGAGCCTGAACCAGCCAAGTCGCGTGAGGGACGAATGGTCTATGGCCTGTAAACCTCTTTTGTCAAGGAAGAATAAATCGCACGGGTGCGATCTTGCCAGTACTTGACGAATAAGCATCGGCTAACTCCGTGCCAGCAGCCGCGGTAATACGGGGGATGCGAGCGTTATCCGGATTTATTGGGTTTAAAGGGCGCGTAGGCGGGACGTCAAGTCAGCGGTAAAAGACTGCAGCTAAACTGTAGCACGCCGTTGAAACTGGCGCCCTCGAGACGAGACGAGGGAGGCGGAACAAGTGAAGTAGCGGTGAAATGCATAGATATCACTTGGAACCCCGATAGCGAAGGCAGCTTCCCAGGCTCGATCTGACGCTGATGC…	20.5482	-6.37004	2.42499	14.0769	0.0151279	0.284991	d__Bacteria	Bacteroidota	Bacteroidia	Bacteroidales	Marinifilaceae	Butyricimonas		1.0	7	0	0	65	0	0	3	0	12	0	4	0	12	82	6	202	0	0	0	9	0	0	0	0	0	0	0	99	4	0	0	5
CTAAGAATATTCCGCAATGGACGAAAGTCTGACGGAGCGACGCCGCGTGGATGAAGAAGGCCGGAAGGTTGTAAAGTTCTTTTAAGCATGAAGAAGGATTATTGCAGGAAATGGCAGTAAAGTGACGGTAGTGCTTGAATAAGAGGCGGCTAATTACGTGCCAGCAGCCGCGGTAACACGTAAGCCTCGAGCGTTGTTCGGAATTATTGGGCGTAAAGGGCATGTAGGCGGAATTGCAAGCTTGATGTGAAAGGCAGGGGCTTAACTCCTGGATTGCGTTGAGAACTGCATAACTAGAGTAACTGAGGGGCAGCCGGAATTCCAGGTGTAGGGGTGAAATCTGTAGATATCTGGAAGAACACCAATGGCGAAGGCAGGCTACCAGCAGATTACTGACGC…	410.122	5.80507	2.17202	12.1983	0.0321695	0.303756	d__Bacteria	Spirochaetota	Spirochaetia	Spirochaetales	Spirochaetaceae	Treponema		1.0	1624	0	16	39	0	86	0	0	0	47	1178	1175	23	0	18	0	0	1128	68	0	37	707	1575	35	0	58	4	0	718	24	97	0
TAAGGAATTTTCGGCAATGGAGGAAACTCTGACCGAGCAACGCCGCGTGAGTGATGAAGGCCTTCGGGTTGTAAAGCTCTGTTGTAAAGGAAGAATGTATAGAAAAGGAAATGTTTCTATAGTGACGGTACTTTACTAGAAAGTCACGGCTTACTACGTGCCAGCAGCCGCGGTAATACGTAGGTGGCAAGCGTTATCCGGATTTATTGGGCGTAAAGGGTGCGCAGGCGGATTGTTAAGTTCGAGGTGAAAGCGTTGGGCTCAACCCAATATAGCCTTAAATACTGGCAATCTAGAGTGCAGAAGAGGGTAATGGAATTCCATGTGTAGCGGTAAAATGCGTAGATATATGGAGGAACACCAGCGGCGAAGGCGGTTACCTGGTCTGTAACTGACGCT…	1104.08	-0.792129	1.3228	13.4277	0.0196842	0.303756	d__Bacteria	Firmicutes	Bacilli	Erysipelotrichales	Erysipelotrichaceae	uncultured	uncultured_bacterium	1.0	0	811	7031	44	646	46	0	2293	2184	48	0	1308	581	4256	191	1980	62	36	69	3907	49	523	18	288	3213	334	3509	3076	506	1083	3604	50
TAAGGAATTTTCGGCAATGGGGGCAACCCTGACCGAGCAACGCCGCGTGAGTGATGAAGGTCTTCGGATCGTAAAACTCTGTTGTAAAGGAAGAATGTCATATATAGGAAATGATATATGAGTGACGGTACTTTACTAGAAAGTCACGGCTTACTACGTGCCAGCAGCCGCGGTAATACGTAGGTGGCAAGCGTTATCCGGATTTATTGGGCGTAAAGGGTGCGCAGGCGGTCTGTTAAGTTTGGTGTGAAAGCGTGGGGCTCAACCCCATACAGCATCGAATACTGGCAGACTAGAGTGCAGAAGAGGGTAATGGAACTCCATGTGTAGCGGTAAAATGCGTAGATATATGGAAGAACACCAGCGGCGAAGGCGGTTACCTGGTCTGTAACTGACGCT…	30.8883	8.73258	2.07135	12.0683	0.0338645	0.303756	d__Bacteria	Firmicutes	Bacilli	Erysipelotrichales	Erysipelotrichaceae	uncultured	uncultured_bacterium	0.9	46	8	0	0	0	82	0	0	4	40	33	125	3	0	40	0	0	111	39	0	49	0	62	19	0	0	65	0	52	4	0	54
TAGGGAATATTGCGCAATGGGGGAAACCCTGACGCAGCAACGCCGCGTGGAGGATGACACTTTTCGGAGCGTAAACTCCTTTTCTTAGGGAAGAATTCTGACGGTACCTAAGGAATAAGCACCGGCTAACTCCGTGCCAGCAGCCGCGGTAATACGGAGGGTGCAAGCGTTACTCGGAATCACTGGGCGTAAAGGGCGCGTAGGCGGATTATCAAGTCTCTTGTGAAATCTAATGGCTTAACCATTAAACTGCTTGGGAAACTGATAGTCTAGAGTGAGGGAGAGGCAGATGGAATTGGTGGTGTAGGGGTAAAATCCGTAGATATCACCAAGAATACCCATTGCGAAGGCGATCTGCTGGAACTCAACTGACGCTAAGGCGCGAAAGCGTGGGGAGCA…	355.7	-3.91816	2.05065	11.8897	0.0363305	0.303756	d__Bacteria	Campylobacterota	Campylobacteria	Campylobacterales	Campylobacteraceae	Campylobacter	Campylobacter_jejuni	0.6	2	2	0	240	123	0	5	7	1247	32	8	4	6	249	808	4858	83	2	0	63	33	0	3	3	204	0	0	342	2	40	0	0
TAGGGAATCTTCGGCAATGGGCGAAAGCCTGACCGAGCAACGCCGCGTGAATGATGAAGGCCTTCGGGTTGTAAAATTCTGTTATAAGGGAAGAACGACTTTAGTAGGAAATGGCTAGAGTGTGACGGTACCTTATGAGAAAGCCACGGCTAACTACGTGCCAGCAGCCGCGGTAATACGTAGGTGGCGAGCGTTATCCGGAATTATTGGGCGTAAAGAGCGCGCAGGTGGTTGATTAAGTCTGATGTGAAAGCCCACGGCTTAACCGTGGAGGGTCATTGGAAACTGGTCGACTTGAGTGCAGAAGAGGGAAGTGGAATTCCATGTGTAGCGGTGAAATGCGTAGAGATATGGAGGAACACCAGTGGCGAAGGCGGCTTCCTGGTCTGTAACTGACAC…	67.2489	-1.17967	1.24971	12.6889	0.0264751	0.303756	d__Bacteria	Firmicutes	Bacilli	Erysipelotrichales	Erysipelotrichaceae	Turicibacter	uncultured_bacterium	0.7	236	21	29	6	146	41	0	5	99	62	284	36	0	15	47	279	5	48	8	94	33	126	6	0	37	134	41	18	201	0	64	0
TAGGGAATCTTCGGCAATGGGGGCAACCCTGACCGAGCAACGCCGCGTGAGTGAAGAAGGTTTTCGGATCGTAAAGCTCTGTTGTAAGAGAAGAACGGATGTGGGAGTGGAAAATCCATGTCGTGACGGTATCTTACCAGAAAGGGACGGCTAACTACGTGCCAGCAGCCGCGGTAATACGTAGGTCCCGAGCGTTGTCCGGATTTATTGGGCGTAAAGCGAGCGCAGGCGGTTTCATAAGTCTGAAGTTAAAGGCAGTGGCTTAACCATTGTACGCTTTGGAAACTGTGAGACTTGAGTGCAGAAGGGGAGAGTGGAATTCCATGTGTAGCGGTGAAATGCGTAGATATATGGAGGAACACCGGTGGCGAAAGCGGCTCTCTGGTCTGTAACTGACGC…	145.145	0.785708	1.35927	12.2585	0.0314122	0.303756	d__Bacteria	Firmicutes	Bacilli	Lactobacillales	Streptococcaceae	Streptococcus		1.0	890	6	22	9	168	229	4	6	100	9	634	146	16	5	5	362	0	485	7	15	9	12	94	15	217	6	19	11	71	8	30	34
TAGGGAATTTTCGGCAATGGGGGAAACCCTGACCGAGCAACGCCGCGTGAACGACGAAGGCCTTAGGGTCGTAAAGTTCTGTTGCGAAGGAAGAACGCCGGAGGGAGGAAATGCCCTGCCGGGTGACGGTACTTCGCGAGAAAGCCACGGCTAACTACGTGCCAGCAGCCGCGGTAATACGTAGGTGGCGAGCGTTATCCGGAATCATTGGGCGTAAAGAGGGAGCAGGCGGCCGTGAGGGTCTGTGGTAAAAGACTGAAGCTCAACTTCAGTGAGCCATGGAAACCGGACGGCTGGAGTGCGGCAGAGGATCGTGGAATTCCATGTGTAGCGGTGAAATGCGTAGATATATGGAGGAACACCAGTGGCGAAGGCGACGGTCTGGGCCTGCACTGACGC…	185.201	-0.0456323	1.81332	12.8869	0.0244617	0.303756	d__Bacteria	Firmicutes	Bacilli	Erysipelotrichales	Erysipelatoclostridiaceae	Sharpea		0.7	0	255	3	6	32	3	323	0	363	0	0	8	573	244	0	849	20	68	991	4	0	88	4	219	486	0	1103	8	58	69	0	0
TAGGGAATTTTCGGCAATGGGGGGAACCCTGACCGAGCAACGCCGCGTGAGTGAAGAAGGTTTTCGGATTGTAAAGCTCTGTTGCAAGGGAAGAACGGCACATAGAGGATATGTGAGTGACGGTACCTTGCGAGGAAGCCACGGCTAACTACGTGCCAGCAGCCGCGGTAATACGTAGGTGGCGAGCGTTATCCGGAATTATTGGGCGTAAAGGGTGCGTAGGCGGCCTTTTAAGTTTAAGGTGAAAGCGTGGGGCTTAACCCCATAAAGCCTTAGATACTGGGAGGCTAGAGTACTGGAGAGGAAAGTAGAATTCCATGTGTAGCGGTAAAATGCGTAGATATATGGAGGAATACCGGTGGCGAAGGCGGCTTTCTAGACAGTAACTGACGCTGAGGC…	29.3825	-5.46311	2.67207	11.6458	0.0399765	0.303756	d__Bacteria	Firmicutes	Bacilli	Erysipelotrichales	Erysipelotrichaceae	Erysipelotrichaceae_UCG-009		0.7	0	2	0	49	42	0	118	0	0	0	0	0	32	0	3	0	94	0	9	0	3	49	0	0	0	136	0	15	0	0	0	0
TAGGGAATTTTGCGCAATGGGCGAAAGCCTGACGCAGCAACGCCGCGTGAATGTTAAACCCTTCGGGGTGTAAAGTTCTGTCAGTGGGGACGAACAAATGACGGTACCCACAGAGGAAGCACCGGCTAACTCCGTGCCAGCAGCCGCGGTAATACGGAGGGTGCAAGCGTTGTCCGGAATCATTGGGCGTAAAGAGTTCGTAGGCGGTTTGTTAAGTCTGGTGTTAAAGCCCGAAGCTCAACTTCGGTTCGGCACTGGATACTGGCAGACTAGAATGCGGTAGAGGTAAAGGGAATTCCTGGTGTAGCGGTGAAATGCGTAGATATCAGGAGGAACATCGGTGGCGTAAGCGCTTTACTGGGCCGTAATTGACGCTGAGGAACGAAAGCCAGGGTAGCG…	48.4591	-0.366192	2.21061	11.7862	0.0378381	0.303756	d__Bacteria	Cyanobacteria	Vampirivibrionia	Gastranaerophilales	Gastranaerophilales	Gastranaerophilales	uncultured_bacterium	0.9	0	0	26	2	0	4	27	0	0	0	0	86	3	0	4	0	228	7	7	0	5	0	34	2	79	45	0	0	18	11	0	0
TGAGGAATATTGGTCAATGGACGAGAGTCTGAACCAGCCAAGTAGCGTGAAGGATGAAGGTCCTACGGATTGTAAACTTCTTTTATAAGGGAATAAACCCTCCCACGTGTGGGAGCTTGTATGTACCTTATGAATAAGCATCGGCTAACTCCGTGCCAGCAGCCGCGGTAATACGGAGGATGCGAGCGTTATCCGGATTTATTGGGTTTAAAGGGAGCGCAGACGGGTCGTTAAGTCAGCTGTGAAAGTTTGGGGCTCAACCTTAAAATTGCAGTTGATACTGGCGTCCTTGAGTGCGGTTGAGGTGTGCGGAATTCGTGGTGTAGCGGTGAAATGCTTAGATATCACGAAGAACTCCGATTGCGAAGGCAGCACACTAAGCCGTAACTGACGTTCATG…	209.009	4.60133	2.4604	12.2575	0.0314248	0.303756	d__Bacteria	Bacteroidota	Bacteroidia	Bacteroidales	Bacteroidaceae	Bacteroides	uncultured_bacterium	0.6	5	9	95	1883	5	25	0	0	481	0	0	0	0	53	0	36	0	0	9	0	0	0	0	0	32	0	41	498	0	3574	40	55
TGAGGAATATTGGTCAATGGACGAGAGTCTGAACCAGCCAAGTAGCGTGAAGGATGACTGCCCTATGGGTTGTAAACTTCTTTTATAAGGGAATAAAGTGCATCACGTGTGGTGTTTTGTATGTACCTTATGAATAAGGATCGGCTAACTCCGTGCCAGCAGCCGCGGTAATACGGAGGATCCGAGCGTTATCCGGATTTATTGGGTTTAAAGGGAGCGTAGGCGGCGGGTTAAGTCAGTTGTGAAAGTTTGCGGCTCAACCGTAAAATTGCAGTTGATACTGTCCCGCTTGAGTGCGGTAGAGGCAGGCGGAATTCGTGGTGTAGCGGTGAAATGCTTAGATATCACGAAGAACTCCGATTGCGAAGGCAGCTTGCTGGAGCGTAACTGACGCTGATG…	19.9078	7.2204	2.18118	11.735	0.0386044	0.303756	d__Bacteria	Bacteroidota	Bacteroidia	Bacteroidales	Bacteroidaceae	Bacteroides		1.0	6	25	0	5	0	0	159	0	0	49	10	117	0	0	19	0	0	6	150	0	36	6	53	10	0	0	0	0	13	7	0	0
TGAGGAATATTGGTCAATGGACGAGAGTCTGAACCAGCCAAGTAGCGTGAAGGATGACTGCCCTATGGGTTGTAAACTTCTTTTATACGGGAATAAAGTGAGGCACGTGTGCCTTTTTGTATGTACCGTATGAATAAGGATCGGCTAACTCCGTGCCAGCAGCCGCGGTAATACGGAGGATCCGAGCGTTATCCGGATTTATTGGGTTTAAAGGGAGCGTAGGCGGACGCTTAAGTCAGTTGTGAAAGTTTGCGGCTCAACCGTAAAATTGCAGTTGATACTGGGTGTCTTGAGTACAGTAGAGGCAGGCGGAATTCGTGGTGTAGCGGTGAAATGCTTAGATATCACGAAGAACTCCGATTGCGAAGGCAGCTTGCTGGACTGTAACTGACGCTGATG…	96.7112	-0.748265	2.77424	11.8685	0.0366343	0.303756	d__Bacteria	Bacteroidota	Bacteroidia	Bacteroidales	Bacteroidaceae	Bacteroides		1.0	3	0	0	35	0	32	0	0	913	12	0	0	0	0	0	986	0	12	0	163	0	0	0	0	0	0	0	342	25	49	10	0
TGAGGAATATTGGTCAATGGCCGAGAGGCTGAACCAGCCAAGTAGCGTGCAGGACGACGGCCCTACGGGTTGTAAACTGCTTTTGCGGGAGGATAAAGTGCACTACGTGTAGTGCTTTGCAGGTATCCCGTGAATAAGGACCGGCTAATTCCGTGCCAGCAGCCGCGGTAATACGGAAGGTCCGGGCGTTATCCGGATTTATTGGGTTTAAAGGGAGCGCAGGCGGAGGTGCAAGCGTGCCGTGAAAGCGCGGGGCTCAACCCCGTACAGCGGCGCGAACTGCTCCCCTTGGTTGCGGGAAGGGAAGGCGGAACTCGTGGTGTAGCGGTGAAATGCATAGATATCACGAAGAACTCCGATCGCGAAGGCAGCCTTCCGGCCCGTCAACGACGCTCATGC…	15.1863	-0.162694	2.11135	11.7758	0.0379917	0.303756	d__Bacteria	Bacteroidota	Bacteroidia	Bacteroidales	Prevotellaceae	Prevotellaceae_UCG-001		1.0	7	31	0	0	4	0	0	0	0	30	23	4	0	0	0	0	0	2	9	0	29	15	30	0	0	142	4	0	73	0	9	0
TGAGGAATATTGGTCAATGGCCGCAAGGCTGAACCAGCCAAGTAGCGTGCAGGATGACGGCCCTCGGGTTGTAAACTGCTTTTAGTCGGGAATAAAAGGGCGCACGTGTGCGTCGTATTGCAAGTACCGTCAGAAAAAGGACCGGCTAATTCCGTGCCAGCAGCCGCGGTAATACGGAAGGTCCGGGCGTTATCCGGATTTATTGGGTTTAAAGGGAGCGTAGGCGGTCTGGTAAGTCAGCTGTGAAAACGCGGGGCTCAACTCCGCGCCTGCAGTTGATACTGTCGGACTTGAGTGCACGCAGGGATGCCGGAATTCATGGTGTAGCGGTGAAATGCTTAGATATCATGAAGAACTCCGATCGCGAAGGCAGGTGTCCGGAGTGCTACTGACGCTGAG…	184.59	-0.536242	1.12011	13.3943	0.0199512	0.303756	d__Bacteria	Bacteroidota	Bacteroidia	Bacteroidales	Prevotellaceae	Alloprevotella		1.0	18	460	154	146	40	0	17	282	15	79	16	167	238	624	35	13	347	107	152	52	43	26	14	116	20	17	50	767	200	22	707	104
TGAGGAATATTGGTCAATGGGCGAGAGCCTGAACCAGCCAAGTAGCGTGAGGGATGACCGCCCTACGGGTCGTAAACCTCTTTTATAAGGGAATAAAATGAAGTACGCGTACTTCATTGCATGTACCTTATGAATAAGCATCGGCTAACTCCGTGCCAGCAGCCGCGGTAATACGGAGGATGCGAGCGTTATCCGGATTTATTGGGTTTAAAGGGAGCGCAGACGGGACTTTAAGTCAGCTGTGAAATTTTCCGGCTCAACCGGGAAACTGCAGTTGATACTGGCGTCCTTGAGTACGGTCGAGGCAGGCGGAATTCGTGGTGTAGCGGTGAAATGCTTAGATATCACGAAGAACCCCGATTGCGAAGGCAGCCTGCCAGACCGCAACTGACGTTCATG…	52.371	-24.1175	2.58721	12.621	0.0272015	0.303756	d__Bacteria	Bacteroidota	Bacteroidia	Bacteroidales	Bacteroidaceae	Bacteroides	uncultured_bacterium	0.8	0	0	0	161	61	0	444	0	7	15	0	0	0	184	0	31	155	0	2	0	11	13	0	0	150	5	0	0	0	0	0	0
TGAGGAATATTGGTCAATGGGCGAGAGCCTGAACCAGCCAAGTAGCGTGCAGGAAGACGGCCCTATGGGTTGTAAACTGCTTTTATAAGGGAATAAAGTGAGCCTCGTGAGGCTTTTTGCATGTACCTTATGAATAAGGACCGGCTAATTCCGTGCCAGCAGCCGCGGTAATACGGAAGGTCCGGGCGTTATCCGGATTTATTGGGTTTAAAGGGAGCGTAGGCCGGAGATTAAGCGTGTTGTGAAATGTAGACGCTCAACGTCTGCACTGCAGCGCGAACTGGTTTCCTTGAGTACGCACAAAGTGGGCGGAATTCGTGGTGTAGCGGTGAAATGCTTAGATATCACGAAGAACTCCGATTGCGAAGGCAGCTCACTGGAGCGCAACTGACGCTGAAG…	64.5034	21.5655	2.76914	13.003	0.0233502	0.303756	d__Bacteria	Bacteroidota	Bacteroidia	Bacteroidales	Prevotellaceae	Prevotella_9	uncultured_bacterium	0.8	586	0	5	0	0	51	0	0	0	0	788	46	0	0	13	0	6	252	0	0	0	9	28	0	0	5	0	0	51	0	0	0
TGAGGAATATTGGTCAATGGGCGAGAGCCTGAACCAGCCAAGTAGCGTGCAGGACGACGGCCCTATGGGTTGTAAACTGCTTTTATGCGGGGATAACGTGCACCACGTGTGGTGTATTGCAGGTACCGCATGAATAAGGACCGGCTAATTCCGTGCCAGCAGCCGCGGTAATACGGAAGGTCCGGGCGTTATCCGGATTTATTGGGTTTAAAGGGAGCGTAGGCCGCTGTTTAAGCGTGTTGTGAAAAACCGGGGCTCAACTCCGGTCGTGCAGCGCGAACTGGACGGCTTGAGTGCGCGGTAAGTGGGCGGAATTTGTGGTGTAGCGGTGAAATGCTTAGATATCACGAAGAACTCCGATTGCGAAGGCAGCTCACTGTAGCGCAACTGACGCTGAAG…	123.938	6.32412	2.29012	12.5526	0.0279526	0.303756	d__Bacteria	Bacteroidota	Bacteroidia	Bacteroidales	Prevotellaceae	Prevotellaceae_NK3B31_group	uncultured_bacterium	0.8	693	0	0	0	0	405	0	7	0	0	335	3	0	0	29	0	0	581	12	7	16	605	56	0	5	115	0	0	255	7	0	13
TGAGGAATATTGGTCAATGGGCGAGAGCCTGAACCAGCCAAGTAGCGTGCAGGATGACGGCCCTATGGGTTGTAAACTGCTTTTATAAGGGAATAAAGTGAGCCTCGTGAGGCTTTTTGCATGTACCTTATGAATAAGGACCGGCTAATTCCGTGCCAGCAGCCGCGGTAATACGGAAGGTCCGGGCGTTATCCGGATTTATTGGGTTTAAAGGGAGCGTAGGCCGGAGATTAAGCGTGTTGTGAAATGTAGATGCTCAACATCTGCACTGCAGCGCGAACTGGTTTCCTTGAGTACGCACAAAGTGGGCGGAATTCGTGGTGTAGCGGTGAAATGCTTAGATATCACGAAGAACTCCGATTGCGAAGGCAGCTCACTGGAGCGCAACTGACGCTGAAG…	1348.76	3.0511	1.5654	12.9781	0.0235848	0.303756	d__Bacteria	Bacteroidota	Bacteroidia	Bacteroidales	Prevotellaceae	Prevotella_9	uncultured_bacterium	1.0	7411	18	0	174	410	1404	39	197	10	125	4556	2719	44	98	48	0	1907	3549	202	0	57	2359	870	268	304	695	86	5	1514	31	20	1652
TGAGGAATATTGGTCAATGGGCGAGAGCCTGAACCAGCCAAGTAGCGTGCAGGATGACGGCCCTATGGGTTGTAAACTGCTTTTATACGGGGATAAAGTGAGCCACGCGTGGCTTATTGCAGGTACCGTATGAATAAGGACCGGCTAATTCCGTGCCAGCAGCCGCGGTAATACGGAAGGTCCGGGCGTTATCCGGATTTATTGGGTTTAAAGGGAGCGTAGGCCGTCTGTTAAGCGTGTTGTGAAATGTCGGGGCTCAACCTGGGCATTGCAGCGCGAACTGGCAGACTTGAGTGCGCAGGAAGTAGGCGGAATTCGTCGTGTAGCGGTGAAATGCTTAGATATGACGAAGAACTCCGATTGCGAAGGCAGCCTGCTGTAGCGTAACTGACGCTGAAG…	60.3115	0.540706	2.36332	11.6081	0.0405701	0.303756	d__Bacteria	Bacteroidota	Bacteroidia	Bacteroidales	Prevotellaceae	Prevotella	uncultured_bacterium	0.9	0	16	9	0	157	6	0	109	0	0	7	0	0	0	0	0	246	20	17	0	18	0	77	98	0	0	8	0	0	0	7	27
TGAGGAATATTGGTCAATGGGCGAGAGCCTGAACCAGCCAAGTAGCGTGCAGGATGACGGCCCTATGGGTTGTAAACTGCTTTTATACGGGGATAAAGTGGGCCACGTGTGGCTTATTGCAGGTACCGTATGAATAAGGACCGGCTAATTCCGTGCCAGCAGCCGCGGTAATACGGAAGGTCCGGGCGTTATCCGGATTTATTGGGTTTAAAGGGAGCGTAGGCCGTCTGTTAAGCGTGTTGTGAAATGTCGGGGCTCAACCTGGGCATTGCAGCGCGAACTGGCAGACTTGAGTGCGCAGGAAGTAGGCGGAATTCGTCGTGTAGCGGTGAAATGCTTAGATATGACGAAGAACTCCGATTGCGAAGGCAGCCTGCTGTAGCGTAACTGACGCTGAAG…	147.881	-0.536608	1.47017	11.6084	0.0405661	0.303756	d__Bacteria	Bacteroidota	Bacteroidia	Bacteroidales	Prevotellaceae	Prevotella	uncultured_bacterium	0.9	0	33	15	22	443	28	64	347	5	8	0	16	22	33	201	0	484	38	89	10	4	19	208	59	16	10	3	65	490	18	12	16
TGAGGAATATTGGTCAATGGGCGAGAGCCTGAACCAGCCAAGTCGCGTGAAGGATGAAGGATCTATGGTTTGTAAACTTCTTTTATATGGGAATAAAGTGAGGAACGTGTTCCTTTTTGTATGTACCATATGAATAAGCATCGGCTAACTCCGTGCCAGCAGCCGCGGTAATACGGAGGATGCGAGCGTTATCCGGATTTATTGGGTTTAAAGGGTGCGTAGGTGGTTAATTAAGTCAGCGGTGAAAGTTTGTGGCTCAACCATAAAATTGCCGTTGAAACTGGTTGACTTGAGTATATTTGAGGTAGGCGGAATGCGTGGTGTAGCGGTGAAATGCATAGATATCACGCAGAACTCCGATTGCGAAGGCAGCTTACTAAACTATAACTGACACTGAAG…	21.8939	5.48453	2.07739	11.7817	0.0379039	0.303756	d__Bacteria	Bacteroidota	Bacteroidia	Bacteroidales	Tannerellaceae	Parabacteroides		0.9	94	4	15	0	0	135	0	14	4	67	68	14	0	0	6	0	0	67	0	6	55	0	0	26	0	0	0	0	124	0	0	7
TGAGGAATATTGGTCAATGGGCGAGAGCCTGAACCAGCCAAGTCGCGTGAGGGAAGAATGGTCTATGGCCTGTAAACCTCTTTTGTCAGGGAAGAATAAGGATGACGAGTCATTCGATGCCAGTACTTGACGAATAAGCATCGGCTAACTCCGTGCCAGCAGCCGCGGTAATACGGGGGATGCGAGCGTTATCCGGATTTATTGGGTTTAAAGGGCGCGTAGGCGGGACGTCAAGTCAGCGGTAAAAGACTGCAGCTAAACTGTAGCACGCCGTTGAAACTGGCGCCCTGGAGACGAGACGAGGGAGGCGGAACAAGTGAAGTAGCGGTGAAATGCATAGATATCACTTGGAACCCCGATAGCGAAGGCAGCTTCCCAGGCTCGTTCTGACGCTGATGC…	634.436	-2.79817	1.51242	13.0904	0.0225458	0.303756	d__Bacteria	Bacteroidota	Bacteroidia	Bacteroidales	Marinifilaceae	Butyricimonas		1.0	6	12	244	1217	94	27	188	50	4412	10	7	13	32	1101	193	4597	574	20	34	332	8	0	0	22	491	8	89	1715	230	110	435	119
TGAGGAATATTGGTCAATGGGCGGAAGCCTGAACCAGCCAAGTAGCGTGCAGGATGACGGCCCTATGGGTTGTAAACTGCTTTTTCGCGGGGATAAAGAGGGGGACTTGTCCCCCGTTGCAGGTACCGCGTGAATAAGGACCGGCTAATTCCGTGCCAGCAGCCGCGGTAATACGGAAGGTCCGGGCGTTATCCGGATTTATTGGGTTTAAAGGGAGCGCAGGCCGTATGGTAAGCGTGTTGTGAAATGCCGTGGCTCAACCATGGCACTGCAGCGCGAACTGCCGTACTTGAGTACGCTGGAGGTAGGCGGAATTCGTGGTGTAGCGGTGAAATGCTTAGATATCACGAAGAACCCCGATTGCGAAGGCAGCCTACCGTAGCGGCACTGACGCTGAGG…	29.3256	-1.0754	1.81914	13.2358	0.0212664	0.303756	d__Bacteria	Bacteroidota	Bacteroidia	Bacteroidales	Prevotellaceae	Prevotellaceae_NK3B31_group	uncultured_bacterium	0.8	174	14	0	0	8	19	50	4	0	11	194	16	6	19	0	0	3	0	11	0	11	0	87	0	0	45	0	0	20	0	8	92
TGAGGAATATTGGTCAATGGGCGGAAGCCTGAACCAGCCAAGTAGCGTGCAGGATGACGGCCCTATGGGTTGTAAACTGCTTTTTCGCGGGGATAAAGAGGGGGATGCGTCCCCCGTTGCAGGTACCGCGTGAATAAGGACCGGCTAATTCCGTGCCAGCAGCCGCGGTAATACGGAAGGTCCGGGCGTTATCCGGATTTATTGGGTTTAAAGGGAGCGCAGGCCGTATGGTAAGCGTGTTGTGAAATGCCGTGGCTCAACCATGGCACTGCAGCGCGAACTGCCGTACTTGAGTACGCTGGAGGTAGGCGGAATTCGTGGTGTAGCGGTGAAATGCTTAGATATCACGAAGAACCCCGATTGCGAAGGCAGCCTACCGTAGCGGCACTGACGCTGAGG…	71.3541	0.503422	2.12378	11.9345	0.0356961	0.303756	d__Bacteria	Bacteroidota	Bacteroidia	Bacteroidales	Prevotellaceae	Prevotellaceae_NK3B31_group	uncultured_bacterium	0.8	281	0	0	9	12	16	56	0	0	11	486	95	0	15	19	0	0	0	0	0	9	172	190	0	15	272	0	0	153	0	0	60
TGAGGAATATTGGTCAATGGGCGGAAGCCTGAACCAGCCAAGTCGCGTGAGGGAAGACGGTCCTACGGATTGTAAACCTCTTTTGTCGGGGAGCAAAGGGGCCATTCATGGCAGGATGAGCGTACCCGAAGAAAAAGCATCGGCTAACTCCGTGCCAGCAGCCGCGGTAATACGGAGGATGCGAGCGTTATCCGGATTTATTGGGTTTAAAGGGTGCGCAGGCGGACTGTCAAGTCAGCGGTAAAATTTCGGGGCTCAACCCCGTCCGGCCGTTGAAACTGGCAGACTGGAGTGCGGCAGAGGGATGCGGAATGCGAGGTGTAGCGGTGAAATGCATAGATATCGCGCAGAACTCCGATTGCGAAGGCAGCGTCCCATGCCGTAACTGACGCTGAGGCA…	242.629	-1.22375	1.37657	12.2423	0.0316148	0.303756	d__Bacteria	Bacteroidota	Bacteroidia	Bacteroidales	Muribaculaceae	Muribaculaceae	uncultured_bacterium	1.0	0	27	1127	862	151	11	664	1732	133	84	0	20	29	1302	113	62	47	126	54	3716	49	0	0	85	229	5	17	127	91	5	119	47
TGAGGAATATTGGTCAATGGGCGGGAGCCTGAACCAGCCAAGTCGCGTGAGGGAAGACGGTCCTATGGATTGTAAACCTCTTTTGTCGGGGAGCAACGAAGGCACGTGTGCCTGAAGCGAGATTACCCGAAGAAAAAGCATCGGCTAACTCCGTGCCAGCAGCCGCGGTAATACGGAGGATGCGAGCGTTATCCGGATTTATTGGGTTTAAAGGGTGCGTAGGCGGATTTTTAAGTCAGCGGTAAAATCGCGAGGCTCAACCTCGTGCCGCCGTTGAAACTGGAGATCTTGAGTGGGCGAGAAGTATGCGGAATGCGTGGTGTAGCGGTGAAATGCATAGATATCACGCAGAACTCCGATTGCGAAGGCAGCATACCGGCGCCCAACTGACGCTGAAGC…	129.108	-1.77972	1.49229	11.9225	0.0358648	0.303756	d__Bacteria	Bacteroidota	Bacteroidia	Bacteroidales	Muribaculaceae	Muribaculaceae	uncultured_bacterium	1.0	0	7	70	537	197	5	435	42	10	319	0	5	5	41	89	6	275	48	4	28	265	20	0	76	411	0	54	385	8	0	7	55
TGAGGAATATTGGTCAATGGGCGTAAGCCTGAACCAGCCAAGTCGCGTGAGGGATGAAGGTTCTATGGATCGTAAACCTCTTTTATAAGGGAATAAAGTGCGGGACGTGTCCCGTTTTGTATGTACCTTATGAATAAGGATCGGCTAACTCCGTGCCAGCAGCCGCGGTAATACGGAGGATCCGAGCGTTATCCGGATTTATTGGGTTTAAAGGGTGCGTAGGCGGCCTTTTAAGTCAGCGGTGAAAGTCTGTGGCTCAACCATAGAATTGCCGTTGAAACTGGGGGGCTTGAGTATGTTTGAGGCAGGCGGAATGCGTGGTGTAGCGGTGAAATGCTTAGATATCACGCAGAACCCCGATTGCGAAGGCAGCCTGCCAAGCCATGACTGACGCTGATG…	37.0758	-0.75838	2.01599	11.814	0.0374274	0.303756	d__Bacteria	Bacteroidota	Bacteroidia	Bacteroidales	Tannerellaceae	Parabacteroides	uncultured_bacterium	0.6	16	0	0	243	6	8	68	0	39	0	8	0	5	52	0	275	32	4	0	13	0	6	0	0	6	0	3	95	0	41	0	0
TGGGGAATATTGCACAATGGAGGAAACTCTGATGCAGCGACGCCGCGTGAGGGAAGAAGGTCTTCGGATTGTAAACCTCTGTTGTCAGGGACGATAATGACGGTACCTGACGAGGAAGCCACGGCTAACTACGTGCCAGCAGCCGCGGTAAAACGTAGGTGGCAAGCGTTGTCCGGAATTACTGGGTGTAAAGGGAGCGCAGGCGGATTTGCAAGTTGGAAGTGAAACTCATGGGCTCAACCCATGAACTGCTTTCAAAACTGCAGATCTTGAGTGGTGTAGAGGTAGGCGGAATTCCCGGTGTAGCGGTGGAATGCGTAGATATCGGGAGGAACACCAGTGGCGAAGGCGGCCTACTGGGCACTAACTGACGCTGAGGCTCGAAAGCATGGGTAGCAA…	17.9223	3.51682	1.35048	11.7049	0.0390622	0.303756	d__Bacteria	Firmicutes	Clostridia	Oscillospirales	Ruminococcaceae	uncultured	uncultured_bacterium	0.6	4	28	11	0	0	36	7	11	23	12	11	18	37	0	4	0	0	21	25	10	0	8	51	8	0	6	35	0	15	79	13	3
TGGGGAATATTGCACAATGGGCGAAAGCCTGATGCAGCAACGCCGCGTGAGCGAAGAAGGTCTTCGGATTGTAAAGCTCTGTCCTTGGGGAAGATAATGACGGTACCCTTGGAGGAAGCCCCGGCTAACTACGTGCCAGCAGCCGCGGTAATACGTAGGGGGCAAGCGTTATCCGGAATTATTGGGCGTAAAGAGTGCGTAGGTGGTTACCTAAGCAGGGGGTGAAAGGCACTGGCTTAACCAATGTCAGCCCCCTGAACTGGGCTACTTGAGTGCAGGAGAGGAAAGCGGAATTCCTAGTGTAGCGGTGAAATGCGTAGATATTAGGAGGAACACCAGTGGCGAAGGCGGCTTTCTGGACTGTTACTGACACTGAGGCACGAAAGTGTGGGGAGCAAA…	28.0898	1.70425	1.14766	11.9896	0.0349312	0.303756	d__Bacteria	Firmicutes	Clostridia	Peptostreptococcales-Tissierellales	Anaerovoracaceae	Family_XIII_AD3011_group	uncultured_bacterium	0.6	47	71	5	3	3	27	6	0	0	166	55	83	7	3	6	0	2	22	0	26	139	13	10	59	26	5	37	3	24	18	9	261
TGGGGAATATTGCACAATGGGCGAAAGCCTGATGCAGCAACGCCGCGTGAGTGATGAAGGCCTTCGGGTCGTAAAACTCTGTCCTCAAGGAAGATAATGACGGTACTTGAGGAGGAAGCCCCGGCTAACTACGTGCCAGCAGCCGCGGTAATACGTAGGGGGCTAGCGTTATCCGGATTTACTGGGCGTAAAGGGTGCGTAGGTGGTCTCTTAAGTCAGGAGTGAAAGGCTACGGCTTAACCGTAGTAAGCTCTTGAAACTGGGAGACTTGAGTGCAGGAGAGGAAAGTGGAATTCCTAGTGTAGCGGTGAAATGCGTAGATATTAGGAGGAACACCAGTAGCGAAGGCGGCTTTCTGGACTGTAACTGACACTGAGGCACGAAAGCGTGGGGAGCAAA…	25.6728	-1.42462	0.994508	11.7819	0.0379018	0.303756	d__Bacteria	Firmicutes	Clostridia	Peptostreptococcales-Tissierellales	Peptostreptococcaceae	Terrisporobacter		0.9	59	16	76	0	77	10	44	25	2	21	59	7	0	5	21	28	4	19	0	171	16	56	0	5	26	39	9	21	79	7	66	11
TGGGGAATATTGCACAATGGGGGAAACCCTGATGCAGCGACGCCGCGTGAGCGAAGAAGTATTTCGGTATGTAAAGCTCTATCAGCAGGGAAGAAAATGACGGTACCTGACTAAGAAGCCCCGGCTAACTACGTGCCAGCAGCCGCGGTAATACGTAGGGGGCAAGCGTTATCCGGATTTACTGGGTGTAAAGGGAGCGCAGGCGGTCTTGCAAGTCTGATGTGAAAGCCCGGGGCTCAACCCCGGGACTGCATTGGAAACTGTGAGACTTGAGTGTCGGAGGGGCAAGTGGAATTCCTAGTGTAGCGGTGAAATGCGTAGATATTAGGAGGAACACCAGTGGCGAAGGCGGCTTGCTGGACGACAACTGACGCTGAGGCTCGAAAGCGTGGGGAGCAA…	38.6586	5.20129	2.54172	12.0409	0.0342311	0.303756	d__Bacteria	Firmicutes	Clostridia	Lachnospirales	Lachnospiraceae	Roseburia	uncultured_bacterium	1.0	20	5	0	6	0	0	0	9	0	0	13	64	0	8	0	0	7	128	0	0	0	9	152	7	0	182	0	0	0	0	0	0
TGGGGAATATTGCACAATGGGGGAAACCCTGATGCAGCGACGCCGCGTGAGTGAAGAAGTATTTCGGTATGTAAAGCTCTATCAGCAGGAAAGAAAATGACGGTACCTGACTAAGAAGCCCCGGCTAACTACGTGCCAGCAGCCGCGGTAATACGTAGGGGGCAAGCGTTATCCGGATTTACTGGGTGTAAAGGGAGCGTAGACGGCATGGCAAGTCTGAAGTGAAAGCCCGCAGCTCAACTGGGGGACTGCTTTGGAAACTGTCAGGCTAGAGTGCAGGAGAGGTAAGTGGAATTCCTAGTGTAGCGGTGAAATGCGTAGATATTAGGAGGAACACCAGTGGCGAAGGCGGCTTACTGGACTGTAACTGACGTTGAGGCTCGAAAGCGTGGGGAGCAA…	51.8363	1.61662	2.43912	11.9003	0.0361803	0.303756	d__Bacteria	Firmicutes	Clostridia	Lachnospirales	Lachnospiraceae	Lachnospiraceae_NK4A136_group	uncultured_bacterium	0.6	311	24	0	0	0	40	0	0	0	5	273	25	0	0	0	0	0	10	17	0	6	0	268	9	0	5	0	0	29	0	30	0
TGGGGAATATTGCACAATGGGGGAAACCCTGATGCAGCGACGCCGCGTGAGTGAAGAAGTATTTCGGTATGTAAAGCTCTATCAGCAGGGAAGAAAATGACGGTACCTGACTAAGAAGCCCCGGCTAACTACGTGCCAGCAGCCGCGGTAATACGTAGGGGGCAAGCGTTATCCGGATTTACTGGGTGTAAAGGGAGCGTAGACGGCAAGACAAGTCTGAAGTGAAATGCGGGGGCTCAACCCCTGAACTGCTTTGGAAACTGTGTAGCTAGAGTGCAGGAGAGGTAAGTGGAATTCCTAGTGTAGCGGTGAAATGCGTAGATATTAGGAGGAACACCAGTGGCGAAGGCGGCTTACTGGACTGTAACTGACGTTGAGGCTCGAAAGCGTGGGGAGCAA…	30.7468	20.8963	2.18196	11.8466	0.0369511	0.303756	d__Bacteria	Firmicutes	Clostridia	Lachnospirales	Lachnospiraceae	Lachnospiraceae_NK4A136_group	uncultured_bacterium	0.8	13	3	11	0	0	138	0	0	0	0	9	23	35	0	21	0	0	0	236	0	7	88	5	148	0	0	26	0	178	6	0	4
TGGGGAATATTGCACAATGGGGGAAACCCTGATGCAGCGACGCCGCGTGAGTGAAGAAGTATTTCGGTATGTAAAGCTCTATCAGCAGGGAAGAAGAAGACGGTACCTGACTAAGAAGCCCCGGCTAACTACGTGCCAGCAGCCGCGGTAATACGTAGGGGGCAAGCGTTATCCGGATTTACTGGGTGTAAAGGGAGCGTAGACGGTTGATCAAGTCTGATGTGAAAGCCCGGGGCTCAACCCCGGGACTGCATTGGAAACTGAACAGCTGGAGTGCAGGAGAGGTAAGTGGAATTCCTAGTGTAGCGGTGAAATGCGTAGATATTAGGAGGAACACCAGTGGCGAAGGCGGCTTACTGGACTGTAACTGACGTTGAGGCTCGAAAGCGTGGGGAGCAA…	29.1953	-1.22496	2.25444	11.7219	0.0388041	0.303756	d__Bacteria	Firmicutes	Clostridia	Lachnospirales	Lachnospiraceae			0.9	4	0	45	0	5	7	17	87	0	4	0	0	229	37	0	0	0	4	0	103	0	0	0	9	0	0	0	234	0	0	182	0
TGGGGAATATTGCACAATGGGGGAAACCCTGATGCAGCGATGCCGCGTGGAGGAAGAAGGTTTTCGGATTGTAAACTCCTTTTATCAGGGACGATAATGACGGTACCTGAAGAAAAAGCTCCGGCTAACTACGTGCCAGCAGCCGCGGTAATACGTAGGGAGCGAGCGTTGTCCGGAATTACTGGGTGTAAAGGGAGCGTAGGCGGGACGGTAAGTCAGATGTGAAATATACGTGCTCAACATGTAGACTGCATTTGAAACTGCTGTTCTTGAGTGAAGTAGAGGTAAGCGGAATTCCTAGTGTAGCGGTGAAATGCGTAGATATTAGGAGGAACATCGGTGGCGAAGGCGGCTTACTGGGCTTTTACTGACGCTGAGGCTCGAAAGCGTGGGGAGCAA…	73.2774	6.26158	2.45335	12.4323	0.0293211	0.303756	d__Bacteria	Firmicutes	Clostridia	Oscillospirales	Ruminococcaceae	Ruminococcus	uncultured_bacterium	0.8	184	0	0	0	5	157	0	0	0	7	253	11	0	0	11	0	0	234	4	0	6	5	320	0	0	23	0	0	146	0	0	7
TGGGGAATATTGCGCAATGGGCGAAAGCCTGACGCAGCGACGCCGCGTGAGGGATGAAGGTCTTCGGATCGTAAACCTCTGTCAGAAGGGAAGAAACTAGGGTGCTCTAATCATCATCCTACTGACGGTACCTTCAAAGGAAGCACCGGCTAACTCCGTGCCAGCAGCCGCGGTAATACGGAGGGTGCAAGCGTTAATCGGAATCACTGGGCGTAAAGCGCACGTAGGCTGTTATGTAAGTCAGGGGTGAAAGCCCACGGCTCAACCGTGGAACTGCCCTTGATACTGCACGACTTGAATCCGGGAGAGGGTGGCGGAATTCCAGGTGTAGGAGTGAAATCCGTAGATATCTGGAGGAACATCAGTGGCGAAGGCGGCCACCTGGACCGGTATTGACGC…	58.3365	10.1456	2.50358	13.003	0.023351	0.303756	d__Bacteria	Desulfobacterota	Desulfovibrionia	Desulfovibrionales	Desulfovibrionaceae	Desulfovibrio		1.0	34	600	0	25	0	0	0	192	0	16	40	0	0	0	0	0	23	0	0	0	0	32	0	172	0	46	48	0	27	619	0	26
TGGGGAATATTGGACAATGGACCAAAAGTCTGATCCAGCAATTCTGTGTGCACGATGACGGTCTTAGGATTGTAAAGTGCTTTCAATTGGGAAGAAACAAATGACGGTACCAATAGAAGAAGCGACGGCTAAATACGTGCCAGCAGCCGCGGTAATACGTATGTCGCAAGCGTTATCCGGATTTATTGGGCGTAAAGCGCGTCTAGGTGGTTTGGTAAGTCTGATGTGAAAATGCGGGGCTCAACTCCGTATTGCGTTGGAAACTGCCTAACTAGAGTATCGGAGAGGTGGGCGGAACTACAAGTGTAGAGGTGAAATTCGTAGATATTTGTAGGAATGCCGATAGAGAAGTCAGCTCACTGGACGAATACTGACACTGAAGCGCGAAAGCATGGGGAG…	437.247	1.22713	1.68828	12.824	0.025085	0.303756	d__Bacteria	Fusobacteriota	Fusobacteriia	Fusobacteriales	Fusobacteriaceae	Fusobacterium		1.0	4	13	408	2537	130	12	10	1666	534	111	5	0	0	50	10	60	1743	20	2	152	436	26	0	0	231	4	12	19	4	860	231	48
TGGGGAATATTGGGCAATGGACGCAAGTCTGACCCAGCAACGCCGCGTGAAGGAAGAAGGCTTTCGGGTTGTAAACTTCTTTTAAGGGGGAAGAGAAGAAGACGGTACCCCTTGAATAAGCCACGGCTAACTACGTGCCAGCAGCCGCGGTAATACGTAGGTGGCAAGCGTTGTCCGGATTTACTGGGTGTAAAGGGCGTGTAGCCGGGCAGACAAGTCAGATGTGAAATCTGGAGGCTTAACCTCCAAACTGCATTTGAAACTGCCTGTCTTGAGTGTCGGAGAGGTAATCGGAATTCCTAGTGTAGCGGTGAAATGCGTAGATATTAGGAAGAACACCGGTGGCGAAGGCGGATTACTGGACGATAACTGACGGTGAGGCGCGAAAGCGTGGGGAGC…	57.5173	3.49199	1.79325	12.0562	0.0340255	0.303756	d__Bacteria	Firmicutes	Clostridia	Oscillospirales	Oscillospiraceae	Oscillibacter	uncultured_bacterium	0.7	376	60	3	22	0	135	0	0	0	6	233	302	7	9	6	0	0	72	14	0	2	0	47	33	2	111	49	0	106	0	49	0
TGGGGAATATTGGGCAATGGGCGAAAGCCTGACCCAGCAATGCCGCGTGAGTGAAGAAGGTCTTCGGATTGTAAAGCTCTTTGATTAGGGACGAAAAAATGACTGTACCTAAAGAACAAGCCCCGGCTAACTACGTGCCAGCAGCCGCGGTAATACGTAGGGGGCAAGCGTTGTCCGGAATTATTGGGCGTAAAGGGTGCGTAGGTGGTTTAGCAAGTTGGAAGTGAAATACCCAGGGCTTAACTCGGGTGCTGCTTTCAAAACTACTAGACTTGAGTGTGGGAGAGAATAGTGGAATTCCTAGTGTAGCGGTGGAATGCGTAGATATTAGGAGGAACACCAGTGGCGAAGGCGACTATTTGGCCCATAACTGACACTGAGGCACGAAAGCGTGGGGAG…	20.1327	-6.22051	2.4013	12.8928	0.0244039	0.303756	d__Bacteria	Firmicutes	Clostridia	Clostridia_vadinBB60_group	Clostridia_vadinBB60_group	Clostridia_vadinBB60_group	uncultured_bacterium	0.6	0	22	2	0	0	0	9	0	0	143	0	8	0	226	0	0	0	0	8	3	242	5	0	0	189	0	0	0	0	0	0	4
TGGGGAATATTGGGCAATGGGCGAAAGCCTTACCCAGCAATGCCGCGTGAGTGAAGAAGGCCTTCGGATTGTAAAGCTCTTTGATCAGGGACGAACACAATGACGGTACCTGAAGAACAAGCCCCGGCTAACTACGTGCCAGCAGCCGCGGTAATACGTAGGGGGCAAGCGTTGTCCGGAATGACTGGGCGTAAAGGGTGTGTAGGCGGGCTCGCAAGTTGGATGTGTAATACCCAGAGCTTAACTCGGGTGCTGCATCTGAAACTACGAGTCTTGAGTGTCGGAGAGGTAAGTGGAATTCCTAGTGTAGCGGTGGAATGCGTAGATATTAGGAGGAACATCAGTGGCGAAGGCGACTTACTGGACGATAACTGACGCTGAGGCACGAAAGCGTGGGGA…	31.2192	-0.0219964	1.69886	13.1473	0.0220366	0.303756	d__Bacteria	Firmicutes	Clostridia	Clostridia_vadinBB60_group	Clostridia_vadinBB60_group	Clostridia_vadinBB60_group	uncultured_bacterium	0.7	0	63	94	0	0	0	88	45	0	117	0	20	122	41	65	0	0	16	75	81	126	0	0	23	70	0	0	48	0	110	66	0
TGGGGAATATTGGGCAATGGGCGCAAGCCTGACCCAGCAACGCCGCGTGAAGGAAGAAGGCTTTCGGGTTGTAAACTTCTTTTAAGAGGGAAGAGCAGAAGACGGTACCTCTAGAATAAGCCACGGCTAACTACGTGCCAGCAGCCGCGGTAATACGTAGGTGGCAAGCGTTGTCCGGATTTACTGGGTGTAAAGGGCGTGCAGCCGGGTCTGCAAGTCAGATGTGAAATCCATGGGCTCAACCCATGAACTGCATTTGAAACTGTGGATCTTGAGTGTCGGAGGGGCAATCGGAATTCCTAGTGTAGCGGTGAAATGCGTAGATATTAGGAGGAACACCAGTGGCGAAGGCGGATTGCTGGACGATAACTGACGGTGAGGCGCGAAAGTGTGGGGAGC…	179.434	-0.408147	1.26944	12.6854	0.0265126	0.303756	d__Bacteria	Firmicutes	Clostridia	Oscillospirales	Oscillospiraceae	UCG-002		0.8	19	238	766	0	105	0	10	207	404	9	82	20	820	84	20	153	0	12	48	1130	8	15	10	219	60	21	139	1001	32	63	458	150
TGGGGAATATTGGGCAATGGGCGCAAGCCTGACCCAGCAACGCCGCGTGAAGGAAGAAGGCTTTCGGGTTGTAAACTTCTTTTATCAGGGACGAACATAATGACGGTACCTGATGAATAAGCCACGGCTAACTACGTGCCAGCAGCCGCGGTAATACGTAGGTGGCAAGCGTTATCCGGATTTACTGGGTGTAAAGGGCGTGTAGGCGGGACTGCAAGTCAGATGTGAAAACTATGGGCTCAACCCATAGCCTGCATTTGAAACTGTAGTTCTTGAGTGTCGGAGAGGCAATCGGAATTCCGTGTGTAGCGGTGAAATGCGTAGATATACGGAGGAACACCAGTGGCGAAGGCGGATTGCTGGACGATAACTGACGCTGAGGCGCGAAAGCGTGGGGAG…	15.2395	2.56669	1.00556	12.0633	0.033931	0.303756	d__Bacteria	Firmicutes	Clostridia	Oscillospirales	Oscillospiraceae	uncultured	uncultured_bacterium	0.7	8	19	7	5	0	12	7	13	66	16	10	12	5	4	21	8	0	26	28	26	13	9	0	16	0	0	15	49	13	74	11	23
TGGGGAATATTGGGCAATGGGCGCAAGCCTGACCCAGCAACGCCGCGTGAAGGAAGAAGGTTTTCGGGTTGTAAACTTCTTTTGTCAGGGACGAGTAGAAGACGGTACCTGACGAATAAGCCACGGCTAACTACGTGCCAGCAGCCGCGGTAATACGTAGGTGGCAAGCGTTGTCCGGATTTACTGGGTGTAAAGGGCGTGTAGCCGGGAGGGCAAGTCAGATGTGAAATCCACGGGCTCAACTCGTGAACTGCATTTGAAACTACTCTTCTTGAGTATCGGAGAGGCAATCGGAATTCCTAGTGTAGCGGTGAAATGCGTAGATATTAGGAGGAACACCAGTGGCGAAGGCGGATTGCTGGACGACAACTGACGGTGAGACGCGAAAGCGTGGGGAGC…	18.0743	0.989097	1.48968	13.7015	0.0176207	0.303756	d__Bacteria	Firmicutes	Clostridia	Oscillospirales	Oscillospiraceae	UCG-002	uncultured_bacterium	0.6	3	0	45	0	0	0	0	50	8	0	0	18	94	3	35	0	0	25	6	47	2	0	0	21	35	23	49	3	3	74	41	32
TGGGGAATATTGGGCAATGGGCGCAAGCCTGACCCAGCAACGCCGCGTGAGGGAAGAAGGTTTTCGGATTGTAAACCTCTGTCGCAGAAGACGAAGGAAGTGACGGTATTCTGTGAGGAAGCCCCGGCTAACTACGTGCCAGCAGCCGCGGTAATACGTAGGGGGCGAGCGTTGTCCGGAATTACTGGGCGTAAAGGGAGCGTAGGCGGTCTGATAAGTTGGATGTGAAATACCCGGGCTTAACTTGGGGGGTGCATCCAATACTGTTGGACTAGAGTACAGGAGAGGAAAGCGGAATTCCTAGTGTAGCGGTGAAATGCATAGATATTAGGAGGAACATCGGTGGCGAAGGCGGCTTTCTGGACTGCAACTGACGCTGAGGCTCGAAAGCGTGGGGAG…	91.472	0.913533	1.38393	12.952	0.0238328	0.303756	d__Bacteria	Firmicutes	Clostridia	Christensenellales	Christensenellaceae	Christensenellaceae_R-7_group	uncultured_bacterium	0.7	0	8	381	5	0	0	5	63	3	30	7	20	7	169	508	0	5	3	78	650	33	113	8	304	26	32	5	2	24	731	180	115
TGGGGAATATTGGGCAATGGGCGCAAGCCTGACCCAGCGACGCCGCGTGAGGGAAGACAGCCTTCGGGTTGTAAACCTCTGTTGCAGGGGAAGAAGGAAGTGACGGTACCCTGCGAGGAAGCTCCGGCTAACTACGTGCCAGCAGCCGCGGTAATACGTAGGGAGCGAGCGTTGTCCGGAATTACTGGGCGTAAAGGGCGCGTAGGCGGCGCTTCAAGTCGTCTGTCAAATGGGAGGGCTTAACCCTTTTTCGCAGACGAAACTGGAGAGCTTGAGAAGCAGAGAGGCAAACAGAATTCCTGGTGTAGCGGTGAAATGCGTAGATATCAGGAAGAATACCAGTGGCGAAGGCGGTTTGCTGGCTGCATACTGACGCTGAAGCGCGAAAGCCAGGGGAGC…	190.335	7.75787	2.73444	11.8508	0.0368908	0.303756	d__Bacteria	Synergistota	Synergistia	Synergistales	Synergistaceae	Pyramidobacter		1.0	0	529	0	759	0	0	814	0	0	10	0	0	458	0	0	0	0	9	1274	0	16	0	0	347	7	0	7	0	0	2195	0	151
TGGGGAATATTGGGCAATGGGGGAAACCCTGACCCAGCAACGCCGCGTGAAGGAAGAAGGCTTTCGGGTTGTAAACTTCTTTTACCGGGGACGAAGAAAGTGACGGTACCCGGAGAAAAAGCCACGGCTAACTACGTGCCAGCAGCCGCGGTAATACGTAGGTGGCAAGCGTTGTCCGGATTTACTGGGTGTAAAGGGCGTGTAGGCGGAGATTCAAGTCAGATGTGAAATCTAGGGGCTTAACCCCTAAACTGCATTTGAAACTGAATCCCTTGAGTATCGGAGAGGCAGGCGGAATTCCTAGTGTAGCGGTGAAATGCGTAGATATTAGGAGGAACACCAGTGGCGAAGGCGGCCTGCTGGACGACAACTGACGCTGAGGCGCGAAAGCGTGGGGAG…	85.0658	1.59748	1.43881	13.5478	0.0187517	0.303756	d__Bacteria	Firmicutes	Clostridia	Oscillospirales	Oscillospiraceae	UCG-005	uncultured_bacterium	0.9	88	12	744	0	6	90	0	4	0	317	118	42	2	27	32	0	9	72	3	452	192	307	75	286	10	0	34	0	125	73	0	113
TGGGGAATCTTCCGCAATGGGCGAAAGCCTGACGGAGCAATGCCGCGTGAGTGATGAAGGAATTCGTTCCGTAAAGCTCTTTTGTTTATGACGAATGTGCAGGTTGTGAATAATGATCTGTAATGACGGTAGTAAACGAATAAGCCACGGCTAACTACGTGCCAGCAGCCGCGGTAATACGTAGGTGGCGAGCGTTGTCCGGAATTATTGGGCGTAAAGAGCATGTAGGCGGTTTTTTAAGTCTGGAGTGAAAATGCGGGGCTCAACCCCGTATGGCTCTGGATACTGGAAGACTTGAGTGCAGGAGAGGAAAGGGGAATTCCCAGTGTAGCGGTGAAATGCGTAGATATTGGGAGGAACACCAGTGGCGAAGGCGCCTTTCTGGACTGTGTCTGACGC…	88.2851	2.51991	0.92408	11.7906	0.0377732	0.303756	d__Bacteria	Firmicutes	Negativicutes	Acidaminococcales	Acidaminococcaceae	Phascolarctobacterium		1.0	84	223	90	97	40	69	150	197	0	58	76	185	44	15	22	11	41	93	51	0	72	156	87	23	17	165	59	15	87	239	74	189
CTAAGAATATTCCGCAATGGGGGAAACCCTGACGGAGCGACGCCGCGTGGATGATGAAGGCCGGAAGGTTGTAAAGTCCTTTTGGGCGCAAAGAATAAGTACGCGAGGAAATGCGCGTGCGGTGACGGTAGCGCCTGAATAAGCAACGGCTAATTACGTGCCAGCAGCCGCGGTAACACGTAAGTTGCGAGCGTTGTTCGGAATTATTGGGCGTAAAGGGCATGTAGGCGGTCGTGCAAGCTTGGTGTGAAATCCCGGGGCTTAACTCCGGGACTGCGTTGAGAACTGCACGGCTAGAGTAACTGAGGGGCAGCCGGAATTCCAGGTGTAGGGGTGAAATCTGTAGATATCTGGAAGAACACCAATGGCGAAGGCAGGCTGCCAGCAGATTACTGACGC…	91.8878	-0.245483	2.16833	11.5613	0.0413187	0.305444	d__Bacteria	Spirochaetota	Spirochaetia	Spirochaetales	Spirochaetaceae	Treponema	uncultured_bacterium	0.6	182	0	0	0	249	434	0	50	0	10	275	218	0	8	10	0	0	131	0	0	8	10	214	0	130	55	0	0	266	0	7	0
TGGGGAATATTGGGCAATGGGCGAAAGCCTGACCCAGCAATGCCGCGTGAAGGAAGAAGGCCTTCGGGTTGTAAACTTCTTTTATCAGGGACGAAGGATGTGACGGTACCTGATGAATAAGCTCCGGCTAACTACGTGCCAGCAGCCGCGGTAATACGTAGGGAGCAAGCGTTATCCGGATTTACTGGGTGTAAAGGGCGCGTAGGCGGGATGGCAAGTCAGATGTGAAATCCATGGGCTCAACCCATGAACTGCATTTGAAACTGTTATTCTTGAGTACTGGAGAGGTTGACGGAATTCCTAGTGTAGCGGTGAAATGCGTAGATATTAGGAGGAACACCAGTGGCGAAGGCGGTCAACTGGACAGCAACTGACGCTGAGGCGCGAAAGCGTGGGGAG…	16.8098	2.52158	1.07148	11.5231	0.0419404	0.305841	d__Bacteria	Firmicutes	Clostridia	Oscillospirales	Oscillospiraceae	NK4A214_group	uncultured_bacterium	0.9	6	5	0	6	4	0	8	15	7	84	2	14	65	7	22	0	0	29	8	5	63	19	5	46	5	6	17	41	16	4	7	62
TGGGGAATATTGGGCAATGGGCGCAAGCCTGACCCAGCAACGCCGCGTGAAGGAAGAAGGCTTTCGGGTTGTAAACTTCTTTTAATGGGGAAGAGCAGAAGACTGTACCCATAGAATAAGCCACGGCTAACTACGTGCCAGCAGCCGCGGTAATACGTAGGTGGCAAGCGTTGTCCGGATTTACTGGGTGTAAAGGGCGTGCAGCCGGGAGTGCAAGTCAGATGTGAAATCCATGGGCTCAACCCATGAACTGCATTTGAAACTGTACTTCTTGAGTACTGGAGAGGCAATCGGAATTCCTAGTGTAGCGGTGAAATGCGTAGATATTAGGAGGAACACCAGTGGCGAAGGCGGATTGCTGGACAGCAACTGACGGTGAGGCGCGAAAGTGTGGGGAGC…	169.155	-2.10119	1.62959	11.494	0.0424197	0.305841	d__Bacteria	Firmicutes	Clostridia	Oscillospirales	Oscillospiraceae	UCG-002		0.8	0	0	137	909	471	53	599	29	654	6	0	9	240	741	0	46	64	2	92	26	0	11	0	109	19	35	21	937	8	38	0	71
TAGGGAATATTGCTCAATGGGGGAAACCCTGAAGCAGCAACGCCGCGTGGAGGATGAAGGTTTTCGGATTGTAAACTCCTTTTGTGAGAGAAGATAATGACGGTATCTCACGAATAAGCACCGGCTAACTCCGTGCCAGCAGCCGCGGTAATACGGAGGGTGCAAGCGTTACTCGGAATCACTGGGCGTAAAGAGTGCGCAGGCGGATTAATAAGTCAGATGTGAAATCCTATGGCTTAACCATAGAACTGCATTTGAAACTATTAGTCTAGAGTGTGGGAGAGGTAGGTGGAATTCTTGGTGTAGGGGTAAAATCCGTAGATATCAAGAGGAATACTCATTGCGAAGGCGACCTACTGGAACATTACTGACGCTCATGCACGAAAGCGTGGGGAGCAA…	83.4277	22.7488	2.19117	11.1005	0.0494238	0.310064	d__Bacteria	Campylobacterota	Campylobacteria	Campylobacterales	Helicobacteraceae	Helicobacter		1.0	187	58	0	599	0	0	24	0	29	135	271	0	83	0	0	0	0	225	16	0	111	0	49	186	0	0	72	10	40	385	0	76
TAGGGAATCTTCCACAATGGGCGCAAGCCTGATGGAGCAACACCGCGTGAGTGAAGAAGGGTTTCGGCTCGTAAAGCTCTGTTGTTGGAGAAGAACGTGCGTGAGAGTAACTGTTCACGCAGTGACGGTATCCAACCAGAAAGTCACGGCTAACTACGTGCCAGCAGCCGCGGTAATACGTAGGTGGCAAGCGTTATCCGGATTTATTGGGCGTAAAGCGAGCGCAGGCGGTTGCTTAGGTCTGATGTGAAAGCCTTCGGCTTAACCGAAGAAGTGCATCGGAAACCGGGCGACTTGAGTGCAGAAGAGGACAGTGGAACTCCATGTGTAGCGGTGGAATGCGTAGATATATGGAAGAACACCAGTGGCGAAGGCGGCTGTCTGGTCTGCAACTGACGC…	35.5339	0.681633	1.47973	11.2064	0.0474371	0.310064	d__Bacteria	Firmicutes	Bacilli	Lactobacillales	Lactobacillaceae	Limosilactobacillus		0.8	28	14	29	239	10	0	0	0	143	37	38	6	0	10	7	70	15	0	0	10	8	24	87	0	7	9	55	72	26	19	0	4
TCGGGAATATTGCGCAATGGAGGAAACTCTGACGCAGTGACGCCGCGTATAGGAAGAAGGTTTTCGGATTGTAAACTATTGTCGTTAGGGAAGATACAAGACAGTACCTAAGGAGGAAGCTCCGGCTAACTACGTGCCAGCAGCCGCGGTAATACGTAGGGAGCAAGCGTTATCCGGATTTATTGGGTGTAAAGGGTGCGTAGACGGGAAAGCAAGTTAGTTGTGAAATCCCTCGGCTTAACTGAGGAACTGCAACTAAAACTACTTTTCTTGAGTGTTGGAGAGGAAAGTGGAATTCCTAGTGTAGCGGTGAAATGCGTAGATATTAGGAGGAACACCGGTGGCGAAGGCGACTTTCTGGACAATAACTGACGTTGAGGCACGAAAGTGTGGGGAGCA…	43.852	-2.51263	2.50442	11.1464	0.0485542	0.310064	d__Bacteria	Firmicutes	Clostridia	Clostridia_UCG-014	Clostridia_UCG-014	Clostridia_UCG-014	uncultured_bacterium	1.0	0	0	5	0	0	118	0	151	0	4	0	0	0	22	0	0	0	0	14	0	0	16	0	0	276	243	6	0	415	0	11	30
TGAGGAATATTGGTCAATGGACGCAAGTCTGAACCAGCCATGCCGCGTGCAGGAAGACGGCTCTATGAGTTGTAAACTGCTTTTGTACGAGGGTAAACGCTCTTACGTGTAAGAGCCTGAAAGTATCGTACGAATAAGGATCGGCTAACTCCGTGCCAGCAGCCGCGGTAATACGGAGGATCCAAGCGTTATCCGGATTTATTGGGTTTAAAGGGTGCGTAGGCGGTTTGATAAGTTAGAGGTGAAATACCGGTGCTTAACACCGGAACTGCCTCTAATACTGTTGAACTAGAGAGTAGTTGCGGTAGGCGGAATGTATGGTGTAGCGGTGAAATGCTTAGAGATCATACAGAACACCGATTGCGAAGGCAGCTTACCAAACTATATCTGACGTTGAGG…	136.324	-1.10199	1.74385	11.3573	0.0447391	0.310064	d__Bacteria	Bacteroidota	Bacteroidia	Bacteroidales	Rikenellaceae	Alistipes		1.0	7	0	0	107	400	12	530	0	218	0	0	27	5	224	0	285	418	121	35	13	0	6	6	72	61	0	12	24	155	14	13	7
TGAGGAATATTGGTCAATGGGCGAGAGCCTGAACCAGCCAAGTAGCGTGCAGGACGACGGCCCTATGGGTTGTAAACTGCTTTTATAAGGGAATAAAGTGAGTCTCGTGAGACTTTTTGCATGTACCTTATGAATAAGGACCGGCTAATTCCGTGCCAGCAGCCGCGGTAATACGGAAGGTCCGGGCGTTATCCGGATTTATTGGGTTTAAAGGGAGCGTAGGCCGGAGATTAAGCGTGTTGTGAAATGTAGACGCTCAACGTCTGCACTGCAGCGCGAACTGGTTTCCTTGAGTACGCACAAAGTGGGCGGAATTCGTGGTGTAGCGGTGAAATGCTTAGATATCACGAAGAACTCCGATTGCGAAGGCAGCTCACTGGAGCGCAACTGACGCTGAAG…	3441.24	0.870999	2.04882	11.3384	0.0450682	0.310064	d__Bacteria	Bacteroidota	Bacteroidia	Bacteroidales	Prevotellaceae	Prevotella_9	uncultured_bacterium	0.8	161	0	0	77	10052	11776	0	302	0	143	234	5346	8	21	219	0	361	9163	118	0	76	7384	9455	92	52	9105	18	0	6879	17	174	220
TGAGGAATATTGGTCAATGGGCGAGAGCCTGAACCAGCCAAGTCGCGTGAGGGACGAATGGTCTATGGCCTGTAAACCTCTTTTGTCAAGGAAGAATAAATCGCACGGGTGCGATCTTGCCAGTACTTGACGAATAAGCATCGGCTAACTCCGTGCCAGCAGCCGCGGTAATACGGGGGATGCGAGCGTTATCCGGATTTATTGGGTTTAAAGGGCGCGTAGGCGGGACGTCAAGTCAGCGGTAAAAGACTGCAGCTAAACTGTAGCACGCCGTTGAAACTGGCGCCCTCGAGACGAGACGAGGGAGGCGGAACAAGTGAAGTAGCGGTGAAATGCATAGATATCACTTGGAACCCCGATAGCGAAGGCAGCTTCCCAGGCTCGTTCTGACGCTGATGC…	25.2844	-21.9183	2.58795	11.0836	0.0497467	0.310064	d__Bacteria	Bacteroidota	Bacteroidia	Bacteroidales	Marinifilaceae	Butyricimonas		1.0	19	4	0	102	0	7	0	0	26	0	9	0	26	90	7	216	0	0	0	0	0	0	0	0	0	0	0	126	0	0	0	9
TGAGGAATATTGGTCAATGGGCGCAAGCCTGAACCAGCCAAGTAGCGTGCAGGATGACGGCCCTATGGGTTGTAAACTGCTTTTTCGCGGGGATAAAGAGGGGGATGCGTCCCCCGTTGCAGGTACCGCGTGAATAAGGACCGGCTAATTCCGTGCCAGCAGCCGCGGTAATACGGAAGGTCCGGGCGTTATCCGGATTTATTGGGTTTAAAGGGAGCGCAGGCCGTATGGTAAGCGTGTTGTGAAATGCCGTGGCTCAACCATGGCACTGCAGCGCGAACTGCCGTACTTGAGTACGCTGGAGGTAGGCGGAATTCGTGGTGTAGCGGTGAAATGCTTAGATATCACGAAGAACCCCGATTGCGAAGGCAGCCTACCGTAGCGGCACTGACGCTGAGG…	21.288	6.35472	2.48207	11.2254	0.0470888	0.310064	d__Bacteria	Bacteroidota	Bacteroidia	Bacteroidales	Prevotellaceae	Prevotellaceae_NK3B31_group	uncultured_bacterium	0.9	49	0	8	12	0	18	13	0	0	0	44	82	0	0	0	0	15	0	0	0	0	12	76	0	0	31	0	0	98	0	0	19
TGAGGAATATTGGTCAATGGGCGGAAGCCTGAACCAGCCATGCCGCGTGCGGGAAGGAGGCCCTATGGGCTGTGAACCGCTTTTGCCTGGGGGCAATAAGGGCGTCGGGCACGTCCGATGAGAGTACCAGGGGAATAAGCATCGGCTAACTCCGTGCCAGCAGCCGCGGTAATACGGGGGATGCGAGCGTTATCCGGATTCATTGGGTTTAAAGGGTGCGTAGGCTGTGCGTCAAGTCAGGGGTGAAATTCCGGGGCTCAACTCCGGGGCTGCCCTTGATACTGTCGCGCTGGAGTGCGGATGCCGCCGGAGGAATGAGTGGTGTAGCGGTGAAATGCTTAGATATCACTCAGAACACCGATTGCGAAGGCATCTGGCGAATCCGTAACTGACGCTGAG…	73.6158	-4.58532	2.00011	11.2208	0.0471739	0.310064	d__Bacteria	Bacteroidota	Bacteroidia	Bacteroidales	Rikenellaceae	Rikenellaceae_RC9_gut_group	uncultured_bacterium	1.0	0	0	0	14	59	0	244	54	9	0	0	0	40	752	17	0	199	0	9	286	0	0	8	5	16	22	0	59	123	7	72	0
TGGGGAATATTGGGCAATGGGCGAAAGCCTGACCCAGCAACGCCGCGTGAAGGAAGAAGGCCCTCGGGTTGTAAACTTCTTTTACCAGGGACGAAGGACGTGACGGTACCTGGAGAAAAAGCAACGGCTAACTACGTGCCAGCAGCCGCGGTAATACGTAGGTTGCAAGCGTTGTCCGGATTTACTGGGTGTAAAGGGCGTGTAGGCGGAGATGCAAGTTGGGAGTGAAATCCATGGGCTCAACCCATGAACTGCTCTCAAAACTGTATCCCTTGAGTATCGGAGAGGCAAGCGGAATTCCTAGTGTAGCGGTGAAATGCGTAGATATTAGGAGGAACACCAGTGGCGAAGGCGGCTTGCTGGACGACAACTGACGCTGAGGCGCGAAAGCGTGGGGAG…	32.329	0.0899341	2.04243	11.0853	0.0497151	0.310064	d__Bacteria	Firmicutes	Clostridia	Oscillospirales	Oscillospiraceae	UCG-005	uncultured_bacterium	0.7	12	106	149	0	0	0	50	0	0	0	25	0	0	0	14	0	0	21	0	159	0	62	16	0	0	265	41	0	32	46	96	9
TGGGGAATATTGGGCAATGGGCGCAAGCCTGACCCAGCAACGCCGCGTGAAGGAAGAAGGCTTTCGGGTTGTAAACTTCTTTTATAAGGGACGATAATGACGGTACCTTATGAATAAGCTCCGGCTAACTACGTGCCAGCAGCCGCGGTAATACGTAGGGAGCAAGCGTTATCCGGATTTACTGGGTGTAAAGGGCGTGTAGGCGGGAAAGCAAGTCAGATGTGAAAACTATGGGCTCAACCCATAGCCTGCATTTGAAACTGTTTTTCTTGAGTGTTGGAGAGGCAGGCGGAATTCCGTGTGTAGCGGTGAAATGCGTAGATATACGGAGGAACACCAGTGGCGAAGGCGGCCTGCTGGACAATAACTGACGCTGAGGCGCGAAAGCGTGGGGAGCAA…	36.9724	8.73415	2.47855	11.4265	0.0435499	0.310064	d__Bacteria	Firmicutes	Clostridia	Oscillospirales	Oscillospiraceae	uncultured	uncultured_bacterium	0.7	0	294	0	0	0	0	179	0	10	0	8	0	219	0	0	0	0	0	82	0	0	63	6	48	0	8	190	0	15	211	0	4
TGGGGAATATTGGGCAATGGGCGCAAGCCTGACCCAGCAACGCCGCGTGAAGGAAGAAGGCTTTCGGGTTGTAAACTTCTTTTGTCAGGGACGAGTAGAAGACGGTACCTGACGAATAAGCCACGGCTAACTACGTGCCAGCAGCCGCGGTAATACGTAGGTGGCAAGCGTTGTCCGGATTTACTGGGTGTAAAGGGCGTGTAGCCGGGAGGGCAAGTCAGATGTGAAATCCACGGGCTCAACTCGTGAACTGCATTTGAAACTACTCTTCTTGAGTATCGGAGAGGCAATCGGAATTCCTAGTGTAGCGGTGAAATGCGTAGATATTAGGAGGAACACCAGTGGCGAAGGCGGATTGCTGGACGACAACTGACGGTGAGGCGCGAAAGCGTGGGGAGC…	403.078	-0.676207	0.972831	11.2236	0.0471233	0.310064	d__Bacteria	Firmicutes	Clostridia	Oscillospirales	Oscillospiraceae	UCG-002	uncultured_bacterium	0.6	128	1198	416	2240	40	42	1072	50	1189	574	151	70	168	2483	709	32	21	54	114	129	584	44	19	704	125	45	852	1104	217	52	561	297
TGGGGAATATTGGGCAATGGGGGAAACCCTGACCCAGCAACGCCGCGTGAGGGAAGAAGGTTTTCGGATTGTAAACCTCTGTCCTAAGAGAAGAGGGGAAGACGGTATCTTAGGAGGAAGCCCCGGCTAACTACGTGCCAGCAGCCGCGGTAATACGTAGGGGGCGAGCGTTGTCCGGAATGATTGGGCGTAAAGGGCGTGTAGGCGGCTTTATAAGTCTGGAGTGAAAGTCCTGTTTTCAAGATGGGAATTGCTTTGGATACTGTAGGGCTTGAGTGCAGGAGAGGTTATCGGAATTCCCGGTGTAGCGGTGAAATGCGTAGAGATCGGGAGGAACACCAGTGGCGAAGGCGGGTAACTGGACTGCAACTGACGCTGAGGCGCGAAAGTGTGGGGAGC…	23.3877	-1.06494	1.3253	11.228	0.0470422	0.310064	d__Bacteria	Firmicutes	Clostridia	Christensenellales	Christensenellaceae	Christensenellaceae_R-7_group	uncultured_bacterium	0.7	18	19	2	0	0	0	145	15	0	5	18	35	0	15	26	0	6	5	18	265	12	0	7	13	12	8	121	0	18	43	258	12
TCGAGAATCTTGGGCAATGCGCGAAAGCGTGACCCAGCAATGCCGCGTGCGGGATGAAGGTCTTCGGATTGTAAACCGCTGTCACCCGGGACGAAGAAGTGACGGTACCGGGGGAGGAAGCCACGGCTAACTACGTGCCAGCAGCCGCGGTAATACGTAGGTGGCGAGCGTTGTTCGGATTTATTGGGCGTAAAGGGTCCGCAGGAGGTTTGTTAAAATTGGGGTGAAATCCCGGAGCTCAACTCCGGAACTGCCTTGATGACTGACGAACTAGAGTGCTGGAGAGGTAAGCGGAATACCAGGTGTAGCGGTGGAATGCGTAGATATCTGGTAGAACACCGAAAGCGAAGGCAGCTTACTGGACAGTAACTGACTCTCAGGGACGAAAGCGTGGGGAGC…	1.81781	-4.93326	1.85668	11.9569	0.0353833		d__Bacteria	Verrucomicrobiota	Lentisphaeria	Victivallales	Victivallaceae	Victivallaceae		1.0	0	0	0	0	5	2	0	0	0	4	0	0	6	5	10	0	0	0	0	4	6	0	0	0	9	0	0	6	3	0	7	0
TCGAGGATCATTTGCAATGGGCGAAAGCCTGACAATGCGACGCTGCGTGGAGGATGAAGGCCCTCGGGTCGTAAACTCCTGTCATGGGGGAACAGGCGAAGGCGGCGAACACCCGCCGGAGTTGAGTGTACCCCAAGAGGAAGCGACGGCTAACTCTGTGCCAGCAGCCGCGGTAATACAGAGGTCGCAAGCGTTGTTCGGATTTACTGGGCGTAAAGGGCGCGTAGGCGGCGCGGCGTGTCGGATGTGAAATCCCCGGGCTCAACCCGGGAAGTGCGTCCGAGACTGCCGCGCTCGAGTCCGGAAGGGGGAATCGGAATGCAGGGTGTAGCGGTGAAATGCGTTGATATCCTGCAGAACACCGGAGGCGAAGGCGGATTCCTTGTACGGCACTGACGC…	7.71309	-3.00341	1.8706	13.0703	0.0227285		d__Bacteria	Verrucomicrobiota	Kiritimatiellae	WCHB1-41	WCHB1-41	WCHB1-41		1.0	0	6	0	0	22	7	0	3	0	83	0	7	0	0	2	0	0	4	0	0	94	0	0	3	71	3	0	0	13	0	3	14
TGAGGAATATTGGTCAATGGACGAGAGTCTGAACCAGCCAAGTAGCGTGAAGGAAGACTGCCCTATGGGTTGTAAACTTCTTTTATAAGGGAATAAAGTTCACCACGTGTGGTGTTTTGTATGTACCTTATGAATAAGGATCGGCTAACTCCGTGCCAGCAGCCGCGGTAATACGGAGGATCCGAGCGTTATCCGGATTTATTGGGTTTAAAGGGAGCGTAGGCGGCAGGTTAAGTCAGTTGTGAAAGTTTGCGGCTCAACCGTAAAATTGCAGTTGATACTGGCCTGCTTGAGTGCGGCAGAGGCAGGCGGAATTTGTGGTGTAGCGGTGAAATGCTTAGATATCACGAAGAACTCCGATTGCGAAGGCAGCTTGCTGGAGCGTAACTGACGCTGATG…	12.083	5.39184	2.37194	13.9308	0.0160551		d__Bacteria	Bacteroidota	Bacteroidia	Bacteroidales	Bacteroidaceae	Bacteroides	uncultured_bacterium	0.9	9	12	0	0	0	47	21	8	0	0	11	11	49	0	0	0	0	13	0	0	0	53	0	0	0	66	0	0	38	0	0	0
TGAGGAATATTGGTCAATGGACGAGAGTCTGAACCAGCCAAGTAGCGTGAAGGATGACTGCCCTATGGGTTGTAAACTTCTTTTATAAGGGAATAAAGTGCACCACGTGTGGTGTTTTGTATGTACCTTATGAATAAGGATCGGCTAACTCCGTGCCAGCAGCCGCGGTAATACGGAGGATCCGAGCGTTATCCGGATTTATTGGGTTTAAAGGGAGCGTAGGCGGCGGGTTAAGTCAGTTGTGAAAGTTTGCGGCTCAACCGTAAAATTGCAGTTGATACTGTCCCGCTTGAGTGCGGTAGAGGCAGGCGGAATTCGTGGTGTAGCGGTGAAATGCTTAGATATCACGAAGAACTCCGATTGCGAAGGCAGCTTGCTGGAGCGTAACTGACGCTGATG…	13.1534	2.09315	1.74242	14.7152	0.011651		d__Bacteria	Bacteroidota	Bacteroidia	Bacteroidales	Bacteroidaceae	Bacteroides		1.0	8	26	3	0	0	0	84	0	0	49	0	41	0	0	76	0	0	0	0	6	52	6	42	14	0	5	4	0	9	8	20	0
TGAGGAATATTGGTCAATGGACGAGAGTCTGAACCAGCCAAGTAGCGTGAAGGATGACTGCCCTATGGGTTGTAAACTTCTTTTTCAGGGGAATAATAATCGTCACGTGTGGCGTATTGCATGTACCCTGTGAATAAGCATCGGCTAATTCCGTGCCAGCAGCCGCGGTAATACGGAAGATGCGAGCGTTATCCGGATTTATTGGGTTTAAAGGGAGCGTAGGCGGGAGGTTAAGTCAGCTGTGAAACCCTGTGGCTCAACCATAGGCGTGCAGTTGATACTGTCCTTCTTGAGTGCGGCAGAGGCAGGCGGAATTCGTGGTGTAGCGGTGAAATGCTTAGATATCACGAAGAACTCCGATTGCGAAGGCAGCCTGCTGGACCGTAACTGACGCTGATG…	3.8328	3.65051	1.90255	11.1045	0.0493466		d__Bacteria	Bacteroidota	Bacteroidia	Bacteroidales	Bacteroidaceae	Bacteroides	uncultured_bacterium	1.0	3	5	0	0	0	8	0	20	0	8	3	0	0	0	7	0	0	0	0	0	9	7	0	16	0	18	0	0	10	5	5	0
TGAGGAATATTGGTCAATGGGCGAAAGCCTGAACCAGCCATGCCGCGTGAAGGAATAAGGCCCTATGGGTCGTAAACTTCTTTTGTATCGGAGCAATAAGGGTCACGAGTGACCCGATGAGATTACGATACGAATAAGCATCGGCTAACTCCGTGCCAGCAGCCGCGGTAATACGGAGGATGCAAGCGTTATCCGGATTTATTGGGTTTAAAGGGTGCGTAGGCTGTTCTGCAAGTCAGCGGTGAAAGCCCGGGGCTCAACCCCGGAAATGCCGTTGATACTGCGGGGCTGGAATACGGATGCCGTGGGAGGAATGAGTAGTGTAGCGGTGAAATGCATAGATATTACTCAGAACACCGATTGCGAAGGCATCTCACGAATCCGTTATTGACGCTGAGG…	13.8734	-1.31033	1.26111	12.2952	0.0309595		d__Bacteria	Bacteroidota	Bacteroidia	Bacteroidales	Rikenellaceae	Rikenellaceae_RC9_gut_group	uncultured_bacterium	0.8	5	18	4	0	43	0	19	5	0	76	6	18	3	4	7	0	0	0	3	17	44	22	50	5	5	17	0	0	44	7	20	7
TGAGGAATATTGGTCAATGGGCGAGAGCCTGAACCAGCCAAGTCGCGTGAAGGATGAAGGTTCTATGGATTGTAAACTTCTTTTAGAGGGGAATAAAGTGCGGGACGTGTCCTGTTTTGTATGTACCCTCTGAATAAGCATCGGCTAACTCCGTGCCAGCAGCCGCGGTAATACGGAGGATGCGAGCGTTATCCGGATTTATTGGGTTTAAAGGGTGCGTAGGTGGATGTTTAAGTCAGCGGTGAAAGTTTGTGGCTCAACCATAAAATTGCCGTTGAAACTGGATATCTTGAGTATGTTTGAGGTAGGCGGAATGCGTGGTGTAGCGGTGAAATGCATAGATATCACGCAGAACTCCAATTGCGAAGGCAGCTTACTAAACCAACACTGACACTGAAG…	8.61879	-6.09879	2.40941	14.0613	0.0152245		d__Bacteria	Bacteroidota	Bacteroidia	Bacteroidales	Tannerellaceae	Parabacteroides		1.0	42	0	0	0	10	4	0	0	0	6	35	0	0	9	0	0	27	0	0	0	6	0	0	0	29	0	0	0	6	0	4	0
TGAGGAATATTGGTCAATGGGCGTGAGCCTGAACCAGCCAAGTCGCGTGAGGGATGAAGGCCCTACGGGTTGTAAACCTCTTTTATAAGGGAATAAAGGACATCACGTGTGGTGTTTTGCATGTACCTTATGAATAAGCATCGGCTAACTCCGTGCCAGCAGCCGCGGTAATACGGAGGATGCGAGCGTTATCCGGATTCATTGGGTTTAAAGGGTGCGTAGGTGGCTTGTTAAGTCAGCGGTGAAAGTCAGTGGCTCAACCATTGAATTGCCGTTGAAACTGGCGAGCTTGAGTACGTACGGGGCAGGCGGAATGCGTGGTGTAGCGGTGAAATGCATAGATATCACGCAGAACCCCGATCGCGAAGGCAGCCTGCCAGGCCGTGACTGACACTGATG…	9.12116	7.43264	2.41135	14.5382	0.012529		d__Bacteria	Bacteroidota	Bacteroidia	Bacteroidales	Tannerellaceae	Parabacteroides	uncultured_bacterium	1.0	0	18	0	4	0	0	0	0	0	18	9	52	0	0	0	0	0	37	5	0	15	0	25	10	0	0	0	0	0	27	0	0
TGGGGAATATTGCACAATGGGCGAAAGCCTGATGCAGCAACGCCGCGTGAACGATGAAGGCCTTCGGGTCGTAAAGTTCTGTCCTCAAGGAAGATAATGACGGTACTTGAGGAGGAAGCCCCGGCTAACTACGTGCCAGCAGCCGCGGTAATACGTAGGGGGCTAGCGTTATCCGGATTTACTGGGCGTAAAGGGTGCGTAGGCGGTTTTTTAAGTCAGAAGTGAAAGGCTACGGCTTAACCGTAGTAAGCTTTTGAAACTGGAGAACTTGAGTGCAGGAGAGGAGAGTGGAATTCCTAGTGTAGCGGTGAAATGCGTAGATATTAGGAGGAACACCAGTAGCGAAGGCGGCTCTCTGGACTGTAACTGACGCTGAGGCACGAAAGCGTGGGGAGCAAA…	6.77873	0.477375	1.89742	13.6365	0.0180911		d__Bacteria	Firmicutes	Clostridia	Peptostreptococcales-Tissierellales	Peptostreptococcaceae	Intestinibacter		0.8	16	0	0	0	2	3	38	0	0	0	24	7	0	0	0	0	0	7	0	8	2	3	31	0	3	3	0	0	4	0	0	5
TGGGGAATATTGCACAATGGGCGCAAGCCTGATGCAGCAACGCCGCGTGAACGATGAAGGTCTTCGGATTGTAAAGTTCTGTCCTTGGGGAAGAAGAAGTGACGGTACCCTTGGAGGAAGCCCCGGCTAACTACGTGCCAGCAGCCGCGGTAATACGTAGGGGGCGAGCGTTATCCGGAATTATTGGGCGTAAAGAGTACGTAGGTGGTTTTGTAAGCGCGGGGTGAAAGGCAGTGGCTTAACCATTGTTAGCCTTGCGAACTGCAAGACTTGAGTGCAGGAGAGGAAAGCGGAATTCCTAGTGTAGCGGTGAAATGCTTAGATATTAGGAGGAACACCAGTGGCGAAGGCGGCTTTCTGGACTGTAACTGACACTGAGGTACGAAAGCGTGGGGAGCA…	7.84749	3.76477	2.36001	14.1363	0.0147662		d__Bacteria	Firmicutes	Clostridia	Peptostreptococcales-Tissierellales	Anaerovoracaceae	Anaerovorax	uncultured_bacterium	0.9	64	31	15	0	0	14	54	0	0	0	51	0	0	0	13	0	0	0	0	0	16	15	0	0	0	12	9	0	0	0	0	0
TGGGGAATATTGCACAATGGGGGAAACCCTGATGCAGCAACGCCGCGTGAAGGAAGAAGGCCTTTGGGTCGTAAACTTCTGTTCTAAGGGAAGATAATGACGGTACCTTAGGAGCAAGTCCCGGCTAACTACGTGCCAGCAGCCGCGGTAATACGTAGGGGGCAAGCGTTATCCGGAATTATTGGGCGTAAAGGGTACGTAGGTGGTTACCCAAGCACGAGGTATAAGGCAATGGCTTAACCATTGTTCGCCTTGTGAACTGGGCTACTTGAGTGCAGGAGAGGAAAGCGGAATTCCTAGTGTAGCGGTGAAATGCGTAGATATTAGGAGGAACACCAGTGGCGAAGGCGGCTTTCTGGACTGTAACTGACACTGAGGTACGAAAGCGTGGGGAGCAAA…	8.79018	-3.59527	2.12064	13.0441	0.022969		d__Bacteria	Firmicutes	Clostridia	Peptostreptococcales-Tissierellales	Anaerovoracaceae	Family_XIII_AD3011_group	uncultured_bacterium	0.8	0	0	4	0	0	13	2	0	34	10	0	0	0	5	0	106	0	0	0	12	6	7	0	0	0	2	0	9	0	0	33	7
TGGGGAATATTGCACAATGGGGGAAACCCTGATGCAGCAACGCCGCGTGATTGAAGAAGTATTTCGGTATGTAAAGATCTATCAGCAAGGAAGAAAATGACGGTACTTGACTAAGAAGCCCCGGCTAACTACGTGCCAGCAGCCGCGGTAATACGTAGGGGGCAAGCGTTATCCGGATTTACTGGGTGTAAAGGGAGCGTAGGCGGTCTGGCAAGCCAGAAGTGAAAGCCCGGGGCTTAACCCCGGGACTGCTTTTGGAACTGTTAGACTAGAGTGTCGGAGAGGTAAGTGGAATTCCTAGTGTAGCGGTGAAATGCGTAGATATTAGGAGGAACACCAGTGGCGAAGGCGGCTTACTGGACGATAACTGACGCTGAGGCTCGAAAGCGTGGGGAGCAA…	5.31476	5.66866	1.88315	12.4667	0.0289236		d__Bacteria	Firmicutes	Clostridia	Lachnospirales	Lachnospiraceae	uncultured	uncultured_bacterium	0.6	12	26	16	0	0	0	0	11	0	7	21	7	0	0	0	0	0	4	6	0	11	0	11	6	0	9	16	0	15	0	0	0
TGGGGAATATTGCACAATGGGGGAAACCCTGATGCAGCGACGCCGCGTGAAGGAAGAAGTATCTCGGTATGTAAACTTCTATCAGCAGGGAAGATAATGACGGTACCTGACTAAGAAGCCCCGGCTAACTACGTGCCAGCAGCCGCGGTAATACGTAGGGGGCAAGCGTTATCCGGATTTACTGGGTGTAAAGGGAGCGTAGGCGGCGGAGCAAGTCAGAAGTGAAAGCCCGGGGCTCAACCCCGGGACGGCTTTTGAAACTGCCCTGCTTGATTTCAGGAGAGGAAAGCGGAATTCCTAGTGTAGCGGTGAAATGCGTAGATATTAGGAGGAACACCAGTGGCGAAGGCGGCTTTCTGGACTGACAATGACGCTGAGGCTCGAAAGCGTGGGGAGCAA…	9.80854	1.77245	1.86996	12.8661	0.0246662		d__Bacteria	Firmicutes	Clostridia	Lachnospirales	Lachnospiraceae	Coprococcus	uncultured_bacterium	0.6	70	0	3	0	0	21	0	15	0	3	114	7	0	0	6	0	0	2	0	0	0	11	9	8	8	5	27	0	7	0	0	0
TGGGGAATATTGCACAATGGGGGAAACCCTGATGCAGCGACGCCGCGTGGAGGAAGAAGGTCTTCGGATTGTAAACTCCTGTTGTCGGGGACGATAATGACGGTACCCGACAAGAAAGTGACGGCTAACTACGTGCCAGCAGCCGCGGTAAAACGTAGGTCACGAGCGTTGTCCGGAATTACTGGGTGTAAAGGGAGCGCAGGCGGGGATGCAAGTTGGAAGTGAAATCTACGGGCTCAACTCGTAAACTGCTTTCAAAACTGCATCTCTTGAGTAGTGCAGAGGTAGGCGGAATTCCCGGTGTAGCGGTGGAATGCGTAGATATCGGGAGGAACACCAGTGGCGAAGGCGGCCTACTGGGCACCAACTGACGCTGAGGCTCGAAAGTATGGGTAGCAA…	5.13353	4.9052	2.29751	11.2006	0.0475443		d__Bacteria	Firmicutes	Clostridia	Oscillospirales	Ruminococcaceae	Faecalibacterium	uncultured_bacterium	1.0	19	6	6	0	0	0	0	0	0	0	16	6	8	0	0	0	0	6	5	0	0	0	19	5	0	9	0	0	6	0	0	0
TGGGGAATATTGCGCAATGGGGGCAACCCTGACGCAGCAACGCCGCGTGATCGAAGAAGGCCTTCGGGTTGTAAAGATCTTTAATCAGGGACGAAATTTGACGGTACCTGAAGAATAAGCTCCGGCTAACTACGTGCCAGCAGCCGCGGTAATACGTAGGGAGCAAGCGTTATCCGGATTTACTGGGTGTAAAGGGCGAGTAGGCGGGCTGGTAAGTTGGGAGTGAAATCCCGGGGCTTAACCCCGGAACTGCTTTCAAAACTGCTGGTCTTGAGTGATGGAGAGGCAGGCGGAATTCCCAGTGTAGCGGTGAAATGCGTAGATATTGGGAGGAACACCAGTGGCGAAGGCGGCCTGCTGGACATTAACTGACGCTGAGGCGCGAAAGCGTGGGGAGCA…	5.93762	3.3411	1.41415	13.9497	0.0159323		d__Bacteria	Firmicutes	Clostridia	Oscillospirales	Butyricicoccaceae	Butyricicoccus		0.9	2	0	2	0	8	2	0	0	4	3	6	21	4	0	0	11	0	19	8	0	3	8	0	15	0	7	13	2	22	8	0	0
TGGGGAATATTGCGCAATGGGGGCAACCCTGACGCAGCAACGCCGCGTGCGGGAAGAAGGCATTCGTGTCGTAAACCGCTTTCAGCAGGGAAGACATCGACGGTACCTGCAGAAGAAGCCCCGGCTAACTACGTGCCAGCAGCCGCGGTAATACGTAGGGGGCGAGCGTTATCCGGATTCATTGGGCGTAAAGCGCGCGCAGGCGGCGCGCCAAGCGGGACCTCTAACCCCGGGGCTCAACCCCGGGCCGGGTCCCGAACTGGCGCGCTCGGGTGCGGTAGAGGAGAGCGGAATTCCCGGTGTAGCGGTGGAATGCGCAGATATCGGGAAGAACACCGATGGCGAAGGCAGCTCTCTGGGCCGTCACCGACGCTGAGGCGCGAAAGCCGGGGGAGCGAA…	11.3139	0.276057	0.918879	12.2085	0.0320403		d__Bacteria	Actinobacteriota	Coriobacteriia	Coriobacteriales	Eggerthellaceae	Enterorhabdus		0.6	0	10	27	8	32	3	20	20	41	0	0	25	21	5	8	0	0	13	18	32	4	7	0	17	9	6	14	5	7	22	39	11
TGGGGAATATTGGGCAATGGACGCAAGTCTGACCCAGCAACGCCGCGTGAAGGAAGAAGGCTTTCGGGTTGTAAACTTCTTTTAAGAGGGAACAGCAGAAGAGGGTACCTCTTGAATAAGCCACGGCTAACTACGTGCCAGCAGCCGCGGTAATACGTAGGTGGCAAGCGTTGTCCGGATTTACTGGGTGTAAAGGGCGTGCAGCCGGGTCTGCAAGTCAGATGTGAAATCCGTGGGCTCAACCCACGAACTGCATTTGAAACTGTGGATCTTGAGTATCGGAGAGGTAATCGGAATTCCTAGTGTAGCGGTGAAATGCGTAGATATTAGGAAGAACACCAGTGGCGAAGGCGGATTACTGGACGACAACTGACGGTGAGGCGCGAAAGCGTGGGGAGC…	4.32024	4.65844	2.16929	13.5105	0.0190371		d__Bacteria	Firmicutes	Clostridia	Oscillospirales	Oscillospiraceae	Oscillibacter		0.9	10	6	0	0	0	7	0	0	0	0	12	10	0	0	0	0	0	4	0	0	0	4	17	0	0	7	13	0	6	0	0	4
TGGGGAATATTGGGCAATGGGCGAAAGCCTGACCCAGCAACGCCGCGTGAGGGAGGAAGGTTTTCGGATTGTAAACCTCTGTCCTTAGGGAAGAAGGAAGTGACGGTACCTAAGGAGGAAGCCCCGGCTAACTACGTGCCAGCAGCCGCGGTAATACGTAGGGGGCGAGCGTTGTCCGGAATGACTGGGCGTAAAGGGCGTGTAGGCGGCCGACTAAGTCTGATGTGAAATACCCGCTTTTAAGGTGGGTCGTGCATTGGAAACTGGATGGCTAGAGTGCGGAAGAGGTAAGTGGAATTCCCAGTGTAGCGGTGAAATGCGTAGAGATTGGGAGGAACACCAGTGGCGAAGGCGACTTACTGGGCCGCAACTGACGCTGAGGCGCGAAAGCGTGGGGAG…	6.70652	0.962429	1.66879	12.6954	0.0264072		d__Bacteria	Firmicutes	Clostridia	Christensenellales	Christensenellaceae	Christensenellaceae_R-7_group	uncultured_bacterium	0.7	0	0	0	45	17	0	12	3	0	20	0	5	38	0	6	0	0	0	8	7	30	0	0	14	0	0	14	13	0	12	0	7
TGGGGAATATTGGGCAATGGGCGCAAGCCTGACCCAGCAACGCCGCGTGAAGGAAGAAGGCTTTCGGGTTGTAAACTTCTTTTAAGAGGGACGAAAGAAATGACGGTACCTCTTGAATAAGCCACGGCTAACTACGTGCCAGCAGCCGCGGTAATACGTAGGTGGCAAGCGTTATCCGGATTTACTGGGTGTAAAGGGCGTGTAGGCGGGACTGCAAGTCAGATGTGAAAACTATGAGCTCAACTCATAGCCTGCATTTGAAACTGTAGTTCTTGAGTGCTGGAGAGGCAATCGGAATTCCGTGTGTAGCGGTGAAATGCGTAGATATACGGAGGAACACCAGTGGCGAAGGCGGATTGCTGGACAGTAACTGACGCTGAGGCGCGAAAGCGTGGGGAG…	2.2985	-4.12365	1.57098	16.6909	0.00512487		d__Bacteria	Firmicutes	Clostridia	Oscillospirales	Oscillospiraceae	uncultured	uncultured_bacterium	0.7	0	0	0	3	2	0	11	0	16	5	3	0	14	0	3	0	0	0	8	3	6	0	0	0	7	0	0	0	2	0	5	6
TGGGGAATATTGGGCAATGGGCGCAAGCCTGACCCAGCAACGCCGCGTGAAGGATGAAGGCTTTCGGGTTGTAAACTTCTTTTATCAGGGACGAATCAAGTGACGGTACCTGATGAATAAGCCACGGCTAACTACGTGCCAGCAGCCGCGGTAATACGTAGGTGGCAAGCGTTATCCGGATTTACTGGGTGTAAAGGGCGTGTAGGCGGGACTGCAAGTCAGGTGTGAAAACCACGGGCTCAACCTGTGGCCTGCATTTGAAACTGTAGTTCTTGAGTGCTGGAGAGGCAATCGGAATTCCGTGTGTAGCGGTGAAATGCGTAGATATACGGAGGAACACCAGTGGCGAAGGCGGATTGCTGGACAGTAACTGACGCTGAGGCGCGAAAGCGTGGGGAG…	12.3166	-1.51911	1.26742	15.1805	0.00961828		d__Bacteria	Firmicutes	Clostridia	Oscillospirales	Oscillospiraceae			1.0	9	6	2	0	0	24	4	5	53	24	9	4	32	16	3	78	0	3	16	7	20	7	0	0	5	0	0	9	12	0	8	47
TGGGGGATATTGCACAATGGGGGAAACCCTGATGCAGCGACGCCGCGTGGAGGAAGAAGGTTTTCGGATTGTAAACTCCTGTCGTAAGGGACGATAATGACGGTACCTTACAAGAAAGCCACGGCTAACTACGTGCCAGCAGCCGCGGTAAAACGTAGGTGGCAAGCGTTGTCCGGAATTACTGGGTGTAAAGGGAGCGCAGGCGGACCGGCAAGTTGGAAGTGAAAACTATGGGCTCAACCCATAAACTGCTTTCAAAACTGCTGGCCTTGAGTAGTGCAGAGGTAGGCGGAATTCCCGGTGTAGCGGTGGAATGCGTAGATATCGGGAGGAACACCAGTGGCGAAGGCGGCCTACTGGGCACCAACTGACGCTGAGGCTCGAAAGTGTGGGTAGCAA…	14.1096	6.51935	2.59064	12.2512	0.031503		d__Bacteria	Firmicutes	Clostridia	Oscillospirales	Ruminococcaceae	Subdoligranulum	uncultured_bacterium	0.7	12	72	0	0	0	0	0	0	13	0	11	0	0	0	0	0	0	0	7	0	0	46	65	20	0	8	42	0	0	28	0	0
