# Supplementary material for: Comparative Evaluation of Sucrosomial Iron and Iron Oxide Nanoparticles as Oral Supplements in Iron Deficiency Anemia in Piglets
Source: Int J Mol Sci. 2021 Sep 14;22(18):9930. doi: 10.3390/ijms22189930 (PMC8466487; doi:10.3390/ijms22189930)
Supplement: Supplementary file 1 [file ijms-22-09930-s001.zip › sup_tables/diversity_statistics.xlsx]

## Sheet: alpha_values
	Batch corrected for:	Diversity metric	Comparison	Estimates	Standard Errors	p-values	adj_p-values
A	none	shannon	fe_dextran_muscle vs anemia	-0.245586	0.0814359	0.003	0.018
	none	shannon	feso4_oral vs anemia	-0.058356	0.124776	0.64	0.917
	none	shannon	nanofe_dextran_50nm_oral vs anemia	0.120141	0.0869573	0.167	0.334
	none	shannon	nanofe_phospholipid_70nm_oral vs anemia	0.0246784	0.236583	0.917	0.917
	none	shannon	nanofe_synomag_30nm_oral vs anemia	-0.247758	0.091896	0.007	0.021
	none	shannon	sideral_fe_liposomal_oral vs anemia	0.0271477	0.0986791	0.783	0.917
	none	simpson	fe_dextran_muscle vs anemia	0.00917209	0.00219189	0	0
	none	simpson	feso4_oral vs anemia	-0.00138663	0.00541632	0.798	0.9576
	none	simpson	nanofe_dextran_50nm_oral vs anemia	-0.00272117	0.00381035	0.475	0.9576
	none	simpson	nanofe_phospholipid_70nm_oral vs anemia	0.000320747	0.0218383	0.988	0.988
	none	simpson	nanofe_synomag_30nm_oral vs anemia	0.0042339	0.00598201	0.479	0.9576
	none	simpson	sideral_fe_liposomal_oral vs anemia	0.000697643	0.00231094	0.763	0.9576
B	supplementation	shannon	4286_17 vs 2983_15	0.647325	0.0871321	0	0
	supplementation	shannon	5142_17 vs 2983_15	0.377146	0.0765818	0	0
	supplementation	shannon	5201_15 vs 2983_15	0.310943	0.155977	0.046	0.0575
	supplementation	shannon	6838_16 vs 2983_15	-0.136225	0.173368	0.432	0.432
	supplementation	shannon	7081_16 vs 2983_15	0.268162	0.108232	0.013	0.0216667
	supplementation	simpson	4286_17 vs 2983_15	-0.00962492	0.00210721	0	0
	supplementation	simpson	5142_17 vs 2983_15	0.000783711	0.00380275	0.837	0.837
	supplementation	simpson	5201_15 vs 2983_15	-0.0044357	0.00886199	0.617	0.77125
	supplementation	simpson	6838_16 vs 2983_15	0.00626229	0.00831364	0.451	0.751667
	supplementation	simpson	7081_16 vs 2983_15	-0.0041951	0.00284545	0.14	0.35

## Sheet: beta_values
	Batch corrected for:	Test	Factor	Df	SumsOfSqs	MeanSqs	F.Model	Pr(>F)	R2
A	none	PERMANOVA	supplementation	6	3.43587	0.572645	0.653002	0.711	0.0966124
	none	PERMANOVA	mother	6	14.5887	2.43145	2.77265	0.027	0.410217
	none	PERMANOVA	Residuals	20	17.5388	0.876942	NA	NA	0.493171
	none	PERMANOVA	Total	32	35.5634	NA	NA	NA	1
B	supplementation	PERMANOVA	mother	5	14.2204	2.84408	3.81002	0.01	0.422865
	supplementation	PERMANOVA	Residuals	26	19.4083	0.746475	NA	NA	0.577135
	supplementation	PERMANOVA	Total	31	33.6288	NA	NA	NA	1
C	none	permdisp	supplementation	6	0.937435	0.156239	0.288557	0.937036	NA
	none	permdisp	Residuals	26	14.0777	0.54145	NA	NA	NA
D	none	permdisp	mother	6	1.98387	0.330645	0.848533	0.544668	NA
	none	permdisp	Residuals	26	10.1313	0.389667	NA	NA	NA
E	supplementation	permdisp	mother	5	1.73851	0.347702	1.00637	0.433744	NA
	supplementation	permdisp	Residuals	26	8.98301	0.3455	NA	NA	NA
