# Supplementary material for: Comparative Evaluation of Sucrosomial Iron and Iron Oxide Nanoparticles as Oral Supplements in Iron Deficiency Anemia in Piglets
Source: Int J Mol Sci. 2021 Sep 14;22(18):9930. doi: 10.3390/ijms22189930 (PMC8466487; doi:10.3390/ijms22189930)
Supplement: Supplementary file 1 [file ijms-22-09930-s001.zip › sup_tables/metadata_enhanced.tsv]

sampleid	group	mother	non_heme_fe_faces_mg_fe_kg	non_heme_fe_liver_mg_fe_kg	ret_k_ul	plt_k_ul	ret_he_pg	plasma_iron_ug_dl	anemia_v_treatment	dex_muscle_v_treatment	rbc_morphology_z_score	rbc_quant_z_score
#q2:types	categorical	categorical	numeric	numeric	numeric	numeric	numeric	numeric	categorical	categorical	numeric	numeric
A1	anemia	5142_17	42.50497658	35.05		4015		19.78	anemia			-1.41055762331554
A2	anemia	4286_17	60.03827942	38.65	4.8	348	20.5	84.62	anemia		-0.447447993145187	-1.30347844550067
A3	anemia	7081_16	38.13186841	39.3	5.1	370	15	86.81	anemia		-0.846724387299853	-1.87430351416125
A4	anemia	6838_16	25.7073368	32.06	2.7	3013	14.9	81.87	anemia		-1.07812732544391	-2.18891838717293
A5	anemia	2983_15	19.08636929	37.15	52.7	164	11.3	22.53	anemia		0.0359968920970525	0.491540778305845
B1	fe_dextran_muscle	5142_17		48.3	8.8	994	20.8	6.04	treatment	fe_dextran_muscle	0.0941233642538414	-0.0535852876791645
B2	fe_dextran_muscle	4286_17	78.92029786	91.98	65.5	437	16	121.98	treatment	fe_dextran_muscle	2.42259083813164	1.59658018143124
B3	fe_dextran_muscle	7081_16	65.39227166	116.39	55.7	496	14.7	53.3	treatment	fe_dextran_muscle	2.62431968486104	0.915562514503365
B4	fe_dextran_muscle	6838_16	57.38171838	195.04	36.6	95	12.8	27.47	treatment	fe_dextran_muscle	1.13750179026686	2.0291800598033
B6	fe_dextran_muscle	5201_15		92.99	122.5	920	11.4	19.23	treatment	fe_dextran_muscle	0.830946914244578	0.506333953435894
C2	sideral_fe_liposomal_oral	4286_17	126.5340457	57.22	13.8	493	22	72.53	treatment	non_dextran_muscle_treatment	2.16194127432286	1.26093938840998
C3	sideral_fe_liposomal_oral	7081_16	133.0324027	31.2	168.3	869	14.9	27.47	treatment	non_dextran_muscle_treatment	1.52515572867676	1.50468999827449
C4	sideral_fe_liposomal_oral	6838_16	94.65531323	23.67	34.5	530	11.3	2.2	treatment	non_dextran_muscle_treatment	-0.611560525690347	0.744637553502316
C5	sideral_fe_liposomal_oral	2983_15		31.5	184.6	374	11.3	0.55	treatment	non_dextran_muscle_treatment	-0.326067776475719	0.181598987960152
C6	sideral_fe_liposomal_oral	5201_15		26.06	7.7	1106	22.8	51.65	treatment	non_dextran_muscle_treatment	-0.453560840422864	0.67143379703482
D1	nanofe_dextran_50nm_oral	5142_17	124.6131477	24.9	429.3	590	10.1	4.95	treatment	non_dextran_muscle_treatment	-0.943118572942779	-0.962384738706656
D2	nanofe_dextran_50nm_oral	4286_17	113.373851	34.49	12.7	268	13.3	21.98	treatment	non_dextran_muscle_treatment	-0.21036630740369	-0.631417028351379
D3	nanofe_dextran_50nm_oral	7081_16	82.59861314	33.26	6.8	748	21.1	9.89	treatment	non_dextran_muscle_treatment	-0.392366123857874	-0.16728122195228
D4	nanofe_dextran_50nm_oral	6838_16	106.9572343	20.09	17.6	5007	11.4	7.14	treatment	non_dextran_muscle_treatment	-0.906963084271635	-0.962774654260044
D5	nanofe_dextran_50nm_oral	2983_15		33.85	6.1	132	13.2	51.65	treatment	non_dextran_muscle_treatment	-0.0863925410329261	-0.206219641519019
D6	nanofe_dextran_50nm_oral	5201_15	118.0739205	27.26	11.2	770	14.4	9.89	treatment	non_dextran_muscle_treatment	-0.88192385637779	0.195618235958101
E1	nanofe_phospholipid_70nm_oral	5142_17	67.76274151	22.47	5.1	537	18.4	41.21	treatment	non_dextran_muscle_treatment	-0.331171407292884	0.190165322185342
E2	nanofe_phospholipid_70nm_oral	4286_17	33.96311109	22.47	8.5	264	16.8	73.63	treatment	non_dextran_muscle_treatment	-0.21036630740369	0.437419268055666
E3	nanofe_phospholipid_70nm_oral	7081_16		20.97	3.6	618	21.7	8.24	treatment	non_dextran_muscle_treatment	-0.637144990117832	0.297244500000208
E5	nanofe_phospholipid_70nm_oral	2983_15		25.77	13.2	658	17.4	6.04	treatment	non_dextran_muscle_treatment	-0.557470714619779	-0.515381600757935
F1	nanofe_synomag_30nm_oral	5142_17	77.08114022	21.59	542.7	936	10.8	48.35	treatment	non_dextran_muscle_treatment	-0.88192385637779	-0.528231102095719
F3	nanofe_synomag_30nm_oral	7081_16	52.47729801	25.17	121.8	110	9.8	35.16	treatment	non_dextran_muscle_treatment	0.0359968920970525	0.0106622190097549
F4	nanofe_synomag_30nm_oral	6838_16	41.11539081	25.81	12	435	21.9	55.49	treatment	non_dextran_muscle_treatment	-1.0202765909079	-0.754459127956459
F6	nanofe_synomag_30nm_oral	7635_16		23.97	12.3	749	23.3	11.54	treatment	non_dextran_muscle_treatment	-0.392366123857874	0.713875552607378
G1	feso4_oral	5142_17	66.78185744	27.26	15	173	13.3	14.84	treatment	non_dextran_muscle_treatment	-0.453560840422864	0.748140889508135
G3	feso4_oral	7081_16	86.03170741	43.14	14.7	709	14	9.34	treatment	non_dextran_muscle_treatment	0.599543976100518	0.234940667103554
G5	feso4_oral	2983_15	82.76209382	33.6	20.3	104	11.6	27.47	treatment	non_dextran_muscle_treatment	-0.21036630740369	-0.125229381933109
G6	feso4_oral	5201_15		28.2	53.5	494	11.6	23.63	treatment	non_dextran_muscle_treatment	-0.67317218369181	-1.17148009611702
