# Supplementary material for: Comparative Evaluation of Sucrosomial Iron and Iron Oxide Nanoparticles as Oral Supplements in Iron Deficiency Anemia in Piglets
Source: Int J Mol Sci. 2021 Sep 14;22(18):9930. doi: 10.3390/ijms22189930 (PMC8466487; doi:10.3390/ijms22189930)
Supplement: Supplementary file 1 [file ijms-22-09930-s001.zip › sup_tables/muscleDextran_diff_abund.xlsx]

## Sheet: ASV_muscleDextran
Row.names

## Sheet: Phylum
baseMean

## Sheet: Class
baseMean

## Sheet: Order
baseMean

## Sheet: Family
baseMean

## Sheet: Genus
baseMean

## Sheet: Species
baseMean
