# Supplementary material for: Comparative Evaluation of Sucrosomial Iron and Iron Oxide Nanoparticles as Oral Supplements in Iron Deficiency Anemia in Piglets
Source: Int J Mol Sci. 2021 Sep 14;22(18):9930. doi: 10.3390/ijms22189930 (PMC8466487; doi:10.3390/ijms22189930)
Supplement: Supplementary file 1 [file ijms-22-09930-s001.zip › sup_tables/test_cluster_taxons.xlsx]

## Sheet: Sheet1
S vs L	Infection	Impact of feeding regimens on the composition of gut microbiota and metabolite profiles of plasma and feces from Mongolian sheep	Temporal changes in the fecal bacterial community in Holstein dairy calves from birth through the transition to a solid diet	Modulatory Effect of Protein and Carotene Dietary Levels on Pig gut Microbiota		Dietary Supplementation of ε-Polylysine Beneficially Affects Ileal Microbiota Structure and Function in Ningxiang Pigs	Longitudinal development of the gut microbiota in healthy and diarrheic piglets induced by age‐related dietary changes	Host Gender and Androgen Levels Regulate Gut Bacterial Taxa in Pigs Leading to Sex-Biased Serum Metabolite Profiles	Characteristics of Gut Microbiota in Sows and Their Relationship with Apparent Nutrient Digestibility	Dietary multi-enzyme complex improves In Vitro nutrient digestibility and hind gut microbial fermentation of pigs		Gut Microbiome Analysis Identifies Potential Etiological Factors in Acute Gastroenteritis	16S rRNA gene-based association study identified microbial taxa associated with pork intramuscular fat content in feces and cecum lumen	L-Glutamine Supplementation Alleviates Constipation during Late Gestation of Mini Sows by Modifying the Microbiota Composition in Feces	Diet rapidly and reproducibly alters the human gut microbiome	Pharmacological restoration of gut barrier function in stressed neonates partially reverses long-term alterations associated with maternal separation
Aggregatibacter
Alistipes		Alistipes													Alistipes
Bacteroidales																Bacteroidales
Bacteroides 2		Bacteroides	Bacteroides		Bacteroides		Bacteroides				Bacteroides	Bacteroides	Bacteroides		Bacteroides
Blautia			Blautia				Blautia
Butiricicoccacae										Butyricicoccus
Butricinomas
Campylobacter jejuni				Campylobacter					Campylobacter
Christensenellaceae
Clostridiaceae
Clostriudium 3			Clostridiales	Clostridium			Clostridium		Clostridium		Clostridium		Clostridium			Clostridiales
Colidextribacter
Coprococcus								Coprococcus
Eggerthellaceae			Eggerthella
Elisipeloclostrichaceae
Elisipelotrichaceae
Enterorhabdus
Escherichia-shigella												Escherichia-Shigella
Feacalibacterium			Faecalibacterium	Faecalibacterium	Faecalibacterium	Faecalibacterium	Faecalibacterium					Faecalibacterium	Faecalibacterium
Fusobacterium 2
Lachnoclostridium
Lachnospiracae 3			Lachnospiraceae					Lachnospiraceae					Lachnospiraceae			Lachnospiraceae,
Lactobacillus								Lactobacillus			Lactobacillus
Muribacelae
oscilobacter		Oscillibacter
Oscilospiracae 4				Oscillospira			Oscillospira	Oscillospira					Oscillospira	Oscillospira
Parabacteroides 2			Parabacteroides
Prevotella 2		Prevotella	Prevotella	Prevotella	Prevotella		Prevotella	Prevotella		Prevotella	Prevotella		Prevotella	Prevotella
Prevotellaceae 2
Pyramidobacter
Roseburia				Roseburia									Roseburia		Roseburia
Ruminococcus			Ruminococcaceae	Ruminococcus			Ruminococcus	Ruminococcus		Ruminococcus	Ruminococcus		Ruminococcus	Ruminococcus	Ruminococcus
Sacharimonas
Sphaerochaeta
Succinivibro		Succinivibrio		Succinivibrio	Succinivibrio					Succinivibrio
Sutterella							Sutterella						Sutterella
Treponema 2	diarheea = no treponema [The occurrence of Treponema in fecal samples from dogs and cats with and without intestinal diseases]. S group = high treponema	Treponema	Treponema	Treponema		Treponema	Treponema	Treponema	Treponema	Treponema	Treponema		Treponema	Treponema
Veilonella											Veillonella	Veillonella
Odoribacter			Odoribacter
Megasphaera					Megasphaera
Anaerovibrio				Anaerovibrio			Anaerovibrio
Streptococcus								Streptococcus
		RC9_gut_group, Phocaeicola, Barnesiella	Collinsella, Odoribacter, Mogibacteriaceae, Sharpea	Dorea, Bulleidia, CF231, Gemmiger, Phascolarctobacterium	Dialister, Megamonas, Phascolarctobacterium, Bifidobacterium	Bifidobacterium, Micrococcaceae, Acinetobacter, Anaerococcus, Peptoniphilus, Dehalobacterium, Finegoldia, , and Brevundimonas	Bulleidia, Odoribacter, Pasteurella, CF231, and Anaerobiospirillum, Escherichia, Dorea, 02d06, [Eubacterium], Desulfovibrio, SMB53			Barnesiella, Meniscus, ,	Acidaminococcus, Eubacterium, and Butyrivibrio	Proteobacteria	Bifidobacterium, Campylobacter, , Desulfovibrio, Dorea, Epulopiscium, Fibrobacter, YRC22	Dorea	Bilophila Firmicutes , Eubacterium rectale and	Desulfovibrio, , Enterorhabdus, and Bifidobacterium
